# Supplementary material for: Hexaaqua­cadmium(II) 2,2′-(azino­dimethyl­idyne)dibenzene­sulfonate dihydrate
Source: Acta Crystallogr Sect E Struct Rep Online. 2008 Nov 26;64(Pt 12):m1625. doi: 10.1107/S1600536808039032 (PMC2959959; doi:10.1107/S1600536808039032)
Supplement: Supplementary file 1 [file e-64-m1625-sup1.cif]

##############################################################################
###                                                                        ###
###        Electronic paper (Acta Crystallographica Section E)             ###
###                                                                        ###
##############################################################################
#                                                                            #
# This CIF contains the data in a paper accepted for publication in Acta     #
# Crystallographica Section E. It conforms to the requirements of Notes      #
# for Authors for Section E, and has been peer reviewed under the auspices   #
# of the IUCr Commission on Journals.                                        #
#                                                                            #
# Full details of the Crystallographic Information File format               #
# are given in the paper "The Crystallographic Information File (CIF):       #
# a New Standard Archive File for Crystallography" by S. R. Hall, F. H.      #
# Allen and I. D. Brown [Acta Cryst. (1991), A47, 655-685].                  #
#                                                                            #
# The current version of the core CIF dictionary is obtainable from          #
# ftp://ftp.iucr.org/pub/cif_core.dic. The current version number is 2.4.    #
#                                                                            #
# Software is freely available for graphical display of the structure(s) in  #
# this CIF.  For information consult the CIF home page http://www.iucr.org/  #
# cif/home.html                                                              #
#                                                                            #
# This file may be used for bona fide research purposes within the           #
# scientific community so long as proper attribution is given to the journal # 
# article from which it was obtained.                                        #
#                                                                            #
##############################################################################
                                             
data_global
_audit_creation_method     'form.cif (version 2.0)'
_journal_data_validation_number     ?
_journal_date_recd_electronic     2008-11-19
_journal_date_accepted     2008-11-20
_journal_name_full     'Acta Crystallographica, Section E'
_journal_year     2008
_journal_volume     64
_journal_issue     12
_journal_page_first     m1625
_journal_page_last     m1625
_journal_paper_category     QM
_journal_coeditor_code     HB2858
_publ_contact_author_name     'Prof. DU Lian-Cai'
_publ_contact_author_address
;
      College of Bioengineering, Weifang University,
      Weifang 261061,
      P. R. China
;
_publ_contact_author_email     'taixishi@lzu.edu.cn'
_publ_contact_author_fax     '(+86)536 8785157'
_publ_contact_author_phone     '(+86)536 8785283'
_publ_section_title
;
Hexaaquacadmium(II) 2,2'-(azinodimethylidyne)dibenzenesulfonate dihydrate
;
loop_
    _publ_author_name
    _publ_author_footnote
    _publ_author_address
    'Du, Lian-Cai' ?
;
College of Bioengineering, Weifang University,
Weifang 261061,
People's Republic of China
;
data_I
_audit_creation_method     SHELXL-97
_chemical_name_systematic
;
Hexaaquacadmium(II) 2,2'-(azinodimethylidyne)dibenzenesulfonate dihydrate
;
_chemical_name_common     ?
_chemical_formula_moiety     'Cd H12 O6 2+, C14 H10 N2 O6 S2 2-, 2(H2 O)'
_chemical_formula_sum     'C14 H26 Cd N2 O14 S2'
_chemical_formula_iupac     '[Cd (H2 O)6] (C14 H10 O6 N2 S2), 2H2 O'
_chemical_formula_weight     622.89
_chemical_melting_point     ?
_symmetry_cell_setting     Triclinic
_symmetry_space_group_name_H-M     'P -1'
_symmetry_space_group_name_Hall     '-P 1'
loop_
    _symmetry_equiv_pos_as_xyz
    'x, y, z'
    '-x, -y, -z'
_cell_length_a     7.8329(11)
_cell_length_b     7.9824(12)
_cell_length_c     10.1010(15)
_cell_angle_alpha     92.7230(10)
_cell_angle_beta     102.076(2)
_cell_angle_gamma     105.924(2)
_cell_volume     590.19(15)
_cell_formula_units_Z     1
_cell_measurement_reflns_used     2719
_cell_measurement_theta_min     2.67
_cell_measurement_theta_max     28.287
_cell_measurement_temperature     298(2)
_exptl_crystal_description     block
_exptl_crystal_colour     colourless
_exptl_crystal_size_max     0.45
_exptl_crystal_size_mid     0.40
_exptl_crystal_size_min     0.28
_exptl_crystal_density_diffrn     1.753
_exptl_crystal_density_meas     .
_exptl_crystal_density_method     'not measured'
_exptl_crystal_F_000     316
_exptl_absorpt_coefficient_mu     1.172
_exptl_absorpt_correction_type     multi-scan
_exptl_absorpt_process_details     '(SADABS; Bruker, 2000)'
_exptl_absorpt_correction_T_min     0.621
_exptl_absorpt_correction_T_max     0.735
_exptl_special_details
;
;
_diffrn_ambient_temperature     298(2)
_diffrn_radiation_type     MoK\a
_diffrn_radiation_wavelength     0.71073
_diffrn_radiation_source     'fine-focus sealed tube'
_diffrn_radiation_monochromator     graphite
_diffrn_measurement_device_type     'Bruker SMART CCD'
_diffrn_measurement_method     \w
_diffrn_detector_area_resol_mean     ?
_diffrn_reflns_number     3081
_diffrn_reflns_av_R_equivalents     0.0180
_diffrn_reflns_av_sigmaI/netI     0.0308
_diffrn_reflns_theta_min     2.07
_diffrn_reflns_theta_max     25.01
_diffrn_reflns_theta_full     25.01
_diffrn_measured_fraction_theta_max     0.978
_diffrn_measured_fraction_theta_full     0.978
_diffrn_reflns_limit_h_min     -9
_diffrn_reflns_limit_h_max     9
_diffrn_reflns_limit_k_min     -5
_diffrn_reflns_limit_k_max     9
_diffrn_reflns_limit_l_min     -11
_diffrn_reflns_limit_l_max     12
_diffrn_standards_number     ?
_diffrn_standards_interval_count     ?
_diffrn_standards_interval_time     ?
_diffrn_standards_decay_%     ?
_refine_special_details
;
Refinement of <i>F</i>^2^ against ALL reflections. The weighted <i>R</i>-factor
<i>wR</i> and goodness of fit <i>S</i> are based on <i>F</i>^2^, conventional
<i>R</i>-factors <i>R</i> are based on <i>F</i>, with <i>F</i> set to zero for
negative <i>F</i>^2^. The threshold expression of <i>F</i>^2^ >
\s(<i>F</i>^2^) is used only for calculating <i>R</i>-factors(gt) <i>etc</i>.
and is not relevant to the choice of reflections for refinement.
<i>R</i>-factors based on <i>F</i>^2^ are statistically about twice as large
as those based on <i>F</i>, and <i>R</i>- factors based on ALL data will be
even larger.
;
_reflns_number_total     2041
_reflns_number_gt     1929
_reflns_threshold_expression     I>2\s(I)
_refine_ls_structure_factor_coef     Fsqd
_refine_ls_matrix_type     full
_refine_ls_R_factor_all     0.0254
_refine_ls_R_factor_gt     0.0233
_refine_ls_wR_factor_gt     0.0585
_refine_ls_wR_factor_ref     0.0609
_refine_ls_goodness_of_fit_ref     1.062
_refine_ls_restrained_S_all     1.062
_refine_ls_number_reflns     2041
_refine_ls_number_parameters     152
_refine_ls_number_restraints     0
_refine_ls_hydrogen_treatment     constr
_refine_ls_weighting_scheme     calc
_refine_ls_weighting_details
         'calc w=1/[\s^2^(Fo^2^)+(0.0313P)^2^+0.2007P] where P=(Fo^2^+2Fc^2^)/3'
_atom_sites_solution_hydrogens     geom
_atom_sites_solution_primary     direct
_atom_sites_solution_secondary     difmap
_refine_ls_shift/su_max     0.001
_refine_ls_shift/su_mean     0.000
_refine_diff_density_max     0.334
_refine_diff_density_min     -0.418
_refine_ls_extinction_method     'SHELXL97 (Sheldrick, 2008)'
_refine_ls_extinction_coef     0.067(3)
_refine_ls_extinction_expression
                                  'Fc^*^=kFc[1+0.001xFc^2^\l^3^/sin(2\q)]^-1/4^'
loop_
    _atom_type_symbol
    _atom_type_description
    _atom_type_scat_dispersion_real
    _atom_type_scat_dispersion_imag
    _atom_type_scat_source
    'C' 'C' 0.0033 0.0016
                         'International Tables Vol C Tables 4.2.6.8 and 6.1.1.4'
    'H' 'H' 0.0000 0.0000
                         'International Tables Vol C Tables 4.2.6.8 and 6.1.1.4'
    'S' 'S' 0.1246 0.1234
                         'International Tables Vol C Tables 4.2.6.8 and 6.1.1.4'
    'N' 'N' 0.0061 0.0033
                         'International Tables Vol C Tables 4.2.6.8 and 6.1.1.4'
    'O' 'O' 0.0106 0.0060
                         'International Tables Vol C Tables 4.2.6.8 and 6.1.1.4'
    'Cd' 'Cd' -0.8075 1.2024
                         'International Tables Vol C Tables 4.2.6.8 and 6.1.1.4'
_computing_data_collection     'SMART (Bruker, 2000)'
_computing_cell_refinement     'SAINT (Bruker, 2000)'
_computing_data_reduction     'SAINT (Bruker, 2000)'
_computing_structure_solution     'SHELXS97 (Sheldrick, 2008)'
_computing_structure_refinement     'SHELXL97 (Sheldrick, 2008)'
_computing_molecular_graphics     'SHELXTL (Sheldrick, 2008)'
_computing_publication_material     'SHELXTL (Sheldrick, 2008)'
loop_
    _atom_site_type_symbol
    _atom_site_label
    _atom_site_fract_x
    _atom_site_fract_y
    _atom_site_fract_z
    _atom_site_U_iso_or_equiv
    _atom_site_adp_type
    _atom_site_calc_flag
    _atom_site_refinement_flags
    _atom_site_occupancy
    _atom_site_disorder_assembly
    _atom_site_disorder_group
    Cd Cd1 0.5000 0.5000 0.5000 0.02922(13) Uani d S 1 . .
    N N1 0.5732(3) 0.5473(3) -0.0282(2) 0.0336(5) Uani d . 1 . .
    O O1 1.0298(2) 0.6986(2) 0.35433(17) 0.0384(4) Uani d . 1 . .
    O O2 1.1817(3) 1.0036(3) 0.35043(19) 0.0465(5) Uani d . 1 . .
    O O3 0.8508(3) 0.8917(3) 0.2790(2) 0.0477(5) Uani d . 1 . .
    O O4 0.2044(2) 0.3385(2) 0.45818(18) 0.0406(4) Uani d . 1 . .
    H H4A 0.1847 0.2342 0.4229 0.049 Uiso d R 1 . .
    H H4B 0.1378 0.3362 0.5150 0.049 Uiso d R 1 . .
    O O5 0.6085(3) 0.3128(3) 0.6297(2) 0.0471(5) Uani d . 1 . .
    H H5A 0.7201 0.3195 0.6358 0.057 Uiso d R 1 . .
    H H5B 0.5490 0.2060 0.6283 0.057 Uiso d R 1 . .
    O O6 0.5347(3) 0.3561(3) 0.30977(19) 0.0448(5) Uani d . 1 . .
    H H6A 0.5293 0.2485 0.3123 0.054 Uiso d R 1 . .
    H H6B 0.4908 0.3730 0.2289 0.054 Uiso d R 1 . .
    O O7 0.6167(3) 0.0337(3) 0.3703(2) 0.0468(5) Uani d . 1 . .
    H H7A 0.6908 -0.0043 0.3358 0.056 Uiso d R 1 . .
    H H7B 0.6594 0.0466 0.4560 0.056 Uiso d R 1 . .
    S S1 1.02370(7) 0.85670(8) 0.28844(6) 0.02847(16) Uani d . 1 . .
    C C1 0.7223(3) 0.5998(3) 0.0615(2) 0.0303(5) Uani d . 1 . .
    H H1 0.7234 0.5806 0.1517 0.036 Uiso calc R 1 . .
    C C2 0.8948(3) 0.6913(3) 0.0237(2) 0.0265(5) Uani d . 1 . .
    C C3 1.0408(3) 0.8087(3) 0.1183(2) 0.0258(5) Uani d . 1 . .
    C C4 1.2027(3) 0.8863(3) 0.0822(3) 0.0348(6) Uani d . 1 . .
    H H4 1.2984 0.9650 0.1451 0.042 Uiso calc R 1 . .
    C C5 1.2224(4) 0.8469(4) -0.0476(3) 0.0423(6) Uani d . 1 . .
    H H5 1.3316 0.8989 -0.0717 0.051 Uiso calc R 1 . .
    C C6 1.0809(3) 0.7311(4) -0.1414(3) 0.0386(6) Uani d . 1 . .
    H H6 1.0948 0.7044 -0.2284 0.046 Uiso calc R 1 . .
    C C7 0.9177(3) 0.6542(3) -0.1061(2) 0.0337(5) Uani d . 1 . .
    H H7 0.8223 0.5768 -0.1701 0.040 Uiso calc R 1 . .
loop_
    _atom_site_aniso_label
    _atom_site_aniso_U_11
    _atom_site_aniso_U_22
    _atom_site_aniso_U_33
    _atom_site_aniso_U_12
    _atom_site_aniso_U_13
    _atom_site_aniso_U_23
    Cd1 0.03192(17) 0.02725(17) 0.02920(17) 0.01001(10) 0.00609(10) 0.00611(10)
    N1 0.0251(10) 0.0408(12) 0.0293(11) 0.0001(9) 0.0060(8) 0.0066(9)
    O1 0.0449(10) 0.0429(10) 0.0318(9) 0.0163(8) 0.0123(8) 0.0108(8)
    O2 0.0477(11) 0.0433(11) 0.0375(10) -0.0004(9) 0.0074(8) -0.0093(9)
    O3 0.0429(10) 0.0629(13) 0.0486(12) 0.0291(10) 0.0168(9) 0.0054(10)
    O4 0.0398(10) 0.0394(10) 0.0389(10) 0.0022(8) 0.0151(8) 0.0000(8)
    O5 0.0416(10) 0.0394(11) 0.0614(13) 0.0147(9) 0.0069(9) 0.0211(9)
    O6 0.0639(12) 0.0415(11) 0.0329(10) 0.0200(10) 0.0132(9) 0.0038(8)
    O7 0.0447(11) 0.0518(12) 0.0501(12) 0.0243(9) 0.0123(9) -0.0007(9)
    S1 0.0288(3) 0.0306(3) 0.0257(3) 0.0085(2) 0.0063(2) 0.0008(2)
    C1 0.0290(12) 0.0316(13) 0.0265(12) 0.0036(10) 0.0048(10) 0.0033(10)
    C2 0.0251(11) 0.0282(12) 0.0260(12) 0.0080(9) 0.0044(9) 0.0069(9)
    C3 0.0253(11) 0.0268(12) 0.0258(12) 0.0086(9) 0.0054(9) 0.0055(9)
    C4 0.0259(12) 0.0389(14) 0.0329(13) 0.0008(10) 0.0040(10) 0.0036(11)
    C5 0.0325(13) 0.0565(17) 0.0374(15) 0.0052(12) 0.0158(11) 0.0127(13)
    C6 0.0401(14) 0.0504(16) 0.0287(13) 0.0143(12) 0.0131(11) 0.0086(12)
    C7 0.0335(13) 0.0382(14) 0.0265(12) 0.0087(11) 0.0029(10) 0.0021(10)
_geom_special_details
;
All e.s.d.'s (except the e.s.d. in the dihedral angle between two l.s. planes)
are estimated using the full covariance matrix. The cell e.s.d.'s are taken
into account individually in the estimation of e.s.d.'s in distances, angles
and torsion angles; correlations between e.s.d.'s in cell parameters are only
used when they are defined by crystal symmetry. An approximate (isotropic)
treatment of cell e.s.d.'s is used for estimating e.s.d.'s involving l.s.
planes.
;
loop_
    _geom_bond_atom_site_label_1
    _geom_bond_atom_site_label_2
    _geom_bond_site_symmetry_2
    _geom_bond_distance
    _geom_bond_publ_flag
    Cd1 O5 2_666 2.2555(18) ?
    Cd1 O5 . 2.2555(18) y
    Cd1 O4 2_666 2.2589(17) ?
    Cd1 O4 . 2.2589(17) y
    Cd1 O6 2_666 2.2947(18) ?
    Cd1 O6 . 2.2947(18) y
    N1 C1 . 1.270(3) ?
    N1 N1 2_665 1.431(4) ?
    O1 S1 . 1.4621(19) ?
    O2 S1 . 1.4523(19) ?
    O3 S1 . 1.4414(18) ?
    O4 H4A . 0.8500 ?
    O4 H4B . 0.8500 ?
    O5 H5A . 0.8500 ?
    O5 H5B . 0.8500 ?
    O6 H6A . 0.8499 ?
    O6 H6B . 0.8500 ?
    O7 H7A . 0.8499 ?
    O7 H7B . 0.8500 ?
    S1 C3 . 1.783(2) ?
    C1 C2 . 1.485(3) ?
    C1 H1 . 0.9300 ?
    C2 C7 . 1.390(3) ?
    C2 C3 . 1.403(3) ?
    C3 C4 . 1.382(3) ?
    C4 C5 . 1.384(4) ?
    C4 H4 . 0.9300 ?
    C5 C6 . 1.377(4) ?
    C5 H5 . 0.9300 ?
    C6 C7 . 1.385(4) ?
    C6 H6 . 0.9300 ?
    C7 H7 . 0.9300 ?
loop_
    _geom_angle_atom_site_label_1
    _geom_angle_atom_site_label_2
    _geom_angle_atom_site_label_3
    _geom_angle_site_symmetry_1
    _geom_angle_site_symmetry_3
    _geom_angle
    _geom_angle_publ_flag
    O5 Cd1 O5 2_666 . 180.0 ?
    O5 Cd1 O4 2_666 2_666 95.45(7) ?
    O5 Cd1 O4 . 2_666 84.55(7) ?
    O5 Cd1 O4 2_666 . 84.55(7) ?
    O5 Cd1 O4 . . 95.45(7) ?
    O4 Cd1 O4 2_666 . 180.0 ?
    O5 Cd1 O6 2_666 2_666 89.86(7) ?
    O5 Cd1 O6 . 2_666 90.14(7) ?
    O4 Cd1 O6 2_666 2_666 90.19(7) ?
    O4 Cd1 O6 . 2_666 89.81(7) ?
    O5 Cd1 O6 2_666 . 90.14(7) ?
    O5 Cd1 O6 . . 89.86(7) ?
    O4 Cd1 O6 2_666 . 89.81(7) ?
    O4 Cd1 O6 . . 90.19(7) ?
    O6 Cd1 O6 2_666 . 180.0 ?
    C1 N1 N1 . 2_665 111.5(2) ?
    Cd1 O4 H4A . . 113.7 ?
    Cd1 O4 H4B . . 123.5 ?
    H4A O4 H4B . . 108.3 ?
    Cd1 O5 H5A . . 116.0 ?
    Cd1 O5 H5B . . 123.2 ?
    H5A O5 H5B . . 108.7 ?
    Cd1 O6 H6A . . 116.9 ?
    Cd1 O6 H6B . . 123.6 ?
    H6A O6 H6B . . 109.5 ?
    H7A O7 H7B . . 105.6 ?
    O3 S1 O2 . . 114.51(12) ?
    O3 S1 O1 . . 111.68(12) ?
    O2 S1 O1 . . 111.24(12) ?
    O3 S1 C3 . . 106.73(11) ?
    O2 S1 C3 . . 106.56(11) ?
    O1 S1 C3 . . 105.47(10) ?
    N1 C1 C2 . . 120.7(2) ?
    N1 C1 H1 . . 119.7 ?
    C2 C1 H1 . . 119.7 ?
    C7 C2 C3 . . 118.4(2) ?
    C7 C2 C1 . . 119.8(2) ?
    C3 C2 C1 . . 121.7(2) ?
    C4 C3 C2 . . 120.5(2) ?
    C4 C3 S1 . . 118.63(17) ?
    C2 C3 S1 . . 120.88(17) ?
    C3 C4 C5 . . 120.0(2) ?
    C3 C4 H4 . . 120.0 ?
    C5 C4 H4 . . 120.0 ?
    C6 C5 C4 . . 120.3(2) ?
    C6 C5 H5 . . 119.9 ?
    C4 C5 H5 . . 119.9 ?
    C5 C6 C7 . . 120.0(2) ?
    C5 C6 H6 . . 120.0 ?
    C7 C6 H6 . . 120.0 ?
    C6 C7 C2 . . 120.8(2) ?
    C6 C7 H7 . . 119.6 ?
    C2 C7 H7 . . 119.6 ?
loop_
    _geom_torsion_atom_site_label_1
    _geom_torsion_atom_site_label_2
    _geom_torsion_atom_site_label_3
    _geom_torsion_atom_site_label_4
    _geom_torsion_site_symmetry_1
    _geom_torsion_site_symmetry_2
    _geom_torsion_site_symmetry_3
    _geom_torsion_site_symmetry_4
    _geom_torsion
    _geom_torsion_publ_flag
    N1 N1 C1 C2 2_665 . . . 176.2(2) ?
    N1 C1 C2 C7 . . . . -29.2(4) ?
    N1 C1 C2 C3 . . . . 154.3(2) ?
    C7 C2 C3 C4 . . . . 0.5(3) ?
    C1 C2 C3 C4 . . . . 177.1(2) ?
    C7 C2 C3 S1 . . . . -177.85(18) ?
    C1 C2 C3 S1 . . . . -1.2(3) ?
    O3 S1 C3 C4 . . . . 134.5(2) ?
    O2 S1 C3 C4 . . . . 11.7(2) ?
    O1 S1 C3 C4 . . . . -106.6(2) ?
    O3 S1 C3 C2 . . . . -47.1(2) ?
    O2 S1 C3 C2 . . . . -169.90(19) ?
    O1 S1 C3 C2 . . . . 71.8(2) ?
    C2 C3 C4 C5 . . . . -0.7(4) ?
    S1 C3 C4 C5 . . . . 177.7(2) ?
    C3 C4 C5 C6 . . . . 0.3(4) ?
    C4 C5 C6 C7 . . . . 0.3(4) ?
    C5 C6 C7 C2 . . . . -0.5(4) ?
    C3 C2 C7 C6 . . . . 0.1(4) ?
    C1 C2 C7 C6 . . . . -176.6(2) ?
loop_
    _geom_hbond_atom_site_label_D
    _geom_hbond_atom_site_label_H
    _geom_hbond_atom_site_label_A
    _geom_hbond_site_symmetry_A
    _geom_hbond_distance_DH
    _geom_hbond_distance_HA
    _geom_hbond_distance_DA
    _geom_hbond_angle_DHA
    O4 H4A O2 1_445 0.85 1.94 2.783(3) 171
    O4 H4B O1 2_666 0.85 2.03 2.872(2) 174
    O5 H5A O1 2_766 0.85 1.99 2.831(3) 173
    O5 H5B O7 2_656 0.85 2.00 2.843(3) 173
    O6 H6A O7 . 0.85 2.08 2.881(3) 157
    O6 H6B N1 2_665 0.85 2.15 2.993(3) 169
    O7 H7A O3 1_545 0.85 1.85 2.692(3) 172
    O7 H7B O2 2_766 0.85 2.21 3.002(3) 156
