# Supplementary material for: Hexaaqua­cadmium(II) 2,2′-(azino­dimethyl­idyne)dibenzene­sulfonate dihydrate
Source: Acta Crystallogr Sect E Struct Rep Online. 2008 Nov 26;64(Pt 12):m1625. doi: 10.1107/S1600536808039032 (PMC2959959; doi:10.1107/S1600536808039032)
Supplement: Supplementary file 2 [file e-64-m1625-Isup2.hkl]

# 
# h,k,l, Fc-squared, Fo-squared, sigma(Fo-squared) and status flag 
# 
data_I
_shelx_title ' 081014e                in P-1' 
_shelx_refln_list_code          4 
_shelx_F_calc_maximum      118.93 
_exptl_crystal_F_000       316.00 
_reflns_d_resolution_high  0.8407 
 
loop_ 
 _symmetry_equiv_pos_as_xyz 
 'x, y, z' 
 '-x, -y, -z' 
 
_cell_length_a     7.8329 
_cell_length_b     7.9824 
_cell_length_c    10.1010 
_cell_angle_alpha  92.723 
_cell_angle_beta  102.076 
_cell_angle_gamma 105.924 
 
_shelx_F_squared_multiplier     1.000 
 
loop_ 
 _refln_index_h 
 _refln_index_k 
 _refln_index_l 
 _refln_F_squared_calc 
 _refln_F_squared_meas 
 _refln_F_squared_sigma 
 _refln_observed_status 
   1   0   0       43.53       55.82      2.35 o 
   2   0   0     4361.45     4172.79     76.95 o 
   3   0   0     1238.59     1298.00     20.66 o 
   4   0   0     1261.02     1249.34     20.36 o 
   5   0   0        6.29        5.12      1.09 o 
   6   0   0      348.14      336.19      7.39 o 
   7   0   0      175.86      168.41      5.07 o 
   8   0   0       95.35       98.28      5.12 o 
  -8   1   0      236.07      272.62     12.22 o 
  -7   1   0       11.85       10.68      1.70 o 
  -6   1   0      558.78      574.36     10.90 o 
  -5   1   0      419.43      421.37      8.12 o 
  -4   1   0     1906.24     1990.51     31.35 o 
  -3   1   0      228.86      211.22      5.29 o 
  -2   1   0     1200.08     1278.02     24.31 o 
  -1   1   0     5374.51     5298.32    364.58 o 
   0   1   0      704.95      725.76     23.01 o 
   1   1   0     6069.86     5730.03    106.52 o 
   2   1   0     4213.91     4210.46     78.92 o 
   3   1   0     3258.93     3254.70     50.32 o 
   4   1   0      266.73      270.38      5.75 o 
   5   1   0     2705.64     2773.87     43.98 o 
   6   1   0      172.01      156.36      5.87 o 
   7   1   0      425.57      427.69     12.05 o 
   8   1   0        2.37       -1.27      1.80 o 
  -8   2   0       77.39       72.79      5.99 o 
  -7   2   0      227.55      236.38      7.39 o 
  -6   2   0       38.50       33.38      1.88 o 
  -5   2   0     1377.05     1434.67     23.34 o 
  -4   2   0       45.44       44.07      1.66 o 
  -3   2   0     1282.78     1335.31     37.84 o 
  -2   2   0      134.79      140.13      3.41 o 
  -1   2   0    14143.83    12997.97    238.08 o 
   0   2   0      330.54      342.06      7.31 o 
   1   2   0     1586.69     1619.55     43.57 o 
   2   2   0      519.97      466.65     14.64 o 
   3   2   0     1948.66     2133.42     57.97 o 
   4   2   0      526.90      519.88     12.43 o 
   5   2   0        2.09        1.68      1.80 o 
   6   2   0      828.23      813.15     26.82 o 
   7   2   0        8.80       16.43      4.16 o 
  -9   3   0       19.91       23.35      4.73 o 
  -8   3   0       68.77       71.98      6.06 o 
  -7   3   0       24.32       19.54      3.52 o 
  -6   3   0     1204.41     1263.18     26.51 o 
  -5   3   0      303.04      272.28      5.68 o 
  -4   3   0     2121.92     2144.33     33.64 o 
  -3   3   0      638.54      634.79     13.00 o 
  -2   3   0     1281.70     1127.36     21.94 o 
  -1   3   0      725.38      815.84     28.73 o 
   0   3   0       13.89       12.12      1.70 o 
   1   3   0       42.13       35.16      1.88 o 
   2   3   0     1813.11     1784.44     49.19 o 
   3   3   0       33.37       31.84      3.80 o 
   4   3   0     1338.47     1339.18     39.37 o 
   5   3   0       59.93       51.89      5.10 o 
   6   3   0      162.34      173.27      9.80 o 
   7   3   0       41.87       45.30      6.12 o 
  -9   4   0       84.97       76.77      6.68 o 
  -8   4   0       46.69       44.81      4.82 o 
  -7   4   0      186.49      171.61      9.13 o 
  -6   4   0      133.48      134.37      4.95 o 
  -5   4   0      645.11      609.32     20.18 o 
  -4   4   0      140.04      138.52      4.11 o 
  -3   4   0     1256.86     1220.80     29.45 o 
  -2   4   0     3630.50     3802.40    116.87 o 
  -1   4   0     2332.22     2258.13     43.08 o 
   0   4   0       22.02       21.97      1.68 o 
   1   4   0     1456.88     1583.30     66.47 o 
   2   4   0       21.37       18.91      1.96 o 
   3   4   0      316.82      302.57     12.16 o 
   4   4   0        2.30        3.66      2.45 o 
   5   4   0      362.38      356.34     15.00 o 
   6   4   0       17.33       17.29      4.18 o 
  -8   5   0       36.24       41.54      5.60 o 
  -7   5   0      594.15      615.42     22.12 o 
  -6   5   0      158.18      163.83      8.70 o 
  -5   5   0      904.70      936.56     29.46 o 
  -4   5   0      327.62      339.80     13.04 o 
  -3   5   0      780.54      791.68     16.62 o 
  -2   5   0     1599.76     1576.15     31.03 o 
  -1   5   0      163.66      177.51      5.36 o 
   0   5   0     1301.70     1383.00     27.88 o 
   1   5   0      186.05      202.08      6.18 o 
   2   5   0      477.72      468.29     12.22 o 
   3   5   0      181.40      187.17      9.51 o 
   4   5   0       89.73       90.40      6.78 o 
   5   5   0        2.27       -0.66      2.47 o 
   6   5   0      142.26      152.12      9.89 o 
  -8   6   0      217.88      218.08     11.77 o 
  -7   6   0      108.10      114.84      7.81 o 
  -6   6   0      787.33      812.54     27.44 o 
  -5   6   0        4.24        1.58      2.08 o 
  -4   6   0     1169.34     1219.81     37.19 o 
  -3   6   0      481.95      459.25     16.62 o 
  -2   6   0     1480.99     1444.30     29.19 o 
  -1   6   0       88.43       97.41      4.44 o 
   0   6   0     1738.42     1824.20     55.41 o 
   1   6   0      151.02      138.64     16.32 o 
   2   6   0      318.51      326.37     13.56 o 
   3   6   0       73.58       64.38      5.75 o 
   4   6   0      104.85      104.54      7.72 o 
   5   6   0       40.21       40.48      6.29 o 
  -7   7   0      239.77      239.85     12.41 o 
  -6   7   0      171.61      171.71      9.89 o 
  -5   7   0      661.75      681.21     24.08 o 
  -4   7   0      202.63      188.25      9.77 o 
  -3   7   0      636.81      610.11     21.38 o 
  -2   7   0       26.99       23.16      3.98 o 
  -1   7   0      781.61      792.43     36.08 o 
   0   7   0        8.30        7.89      1.91 o 
   1   7   0      676.77      649.43     22.32 o 
   2   7   0      177.10      189.04     10.03 o 
   3   7   0      282.42      284.12     13.44 o 
  -6   8   0       71.76       76.10      6.69 o 
  -5   8   0      199.63      191.57     10.77 o 
  -4   8   0      260.62      238.71     11.88 o 
  -3   8   0      574.56      565.69     20.87 o 
  -2   8   0       71.30       72.18      5.98 o 
  -1   8   0      216.23      210.83     10.35 o 
   0   8   0      211.82      223.96     10.86 o 
   1   8   0       29.70       36.26      5.21 o 
   2   8   0      145.65      141.29      8.99 o 
  -5   9   0      105.35      107.92      8.32 o 
  -4   9   0      254.45      239.55     12.50 o 
  -3   9   0       14.76        2.63      3.42 o 
  -2   9   0      228.31      221.20     11.37 o 
   1  -9   1      444.07      443.82     17.98 o 
   2  -9   1      138.39      133.60      8.79 o 
   3  -9   1      142.20      142.97      9.18 o 
   4  -9   1       46.87       44.90      6.26 o 
   5  -9   1      126.85      133.07      9.23 o 
  -2  -8   1      301.89      305.23     13.99 o 
  -1  -8   1        8.67       11.45      3.59 o 
   0  -8   1      440.89      441.22     11.99 o 
   1  -8   1      105.22      102.09      6.97 o 
   2  -8   1      781.04      777.42     26.57 o 
   3  -8   1      105.93       95.29      7.01 o 
   4  -8   1      497.77      508.11     19.79 o 
   5  -8   1      143.29      136.61      8.87 o 
   6  -8   1      172.21      180.85     10.67 o 
  -4  -7   1      111.57      105.00      8.13 o 
  -3  -7   1      519.52      541.04     20.56 o 
  -2  -7   1       37.66       44.98      5.50 o 
  -1  -7   1      429.77      440.79     11.77 o 
   0  -7   1      313.25      330.85      9.39 o 
   1  -7   1      559.77      585.46     14.05 o 
   2  -7   1       14.77       13.70      3.39 o 
   3  -7   1      559.74      536.23     19.61 o 
   4  -7   1      132.18      125.28      7.94 o 
   5  -7   1      604.47      576.85     21.29 o 
   6  -7   1       56.39       62.29      5.80 o 
   7  -7   1      506.27      481.34     19.60 o 
  -5  -6   1      227.16      234.78     12.55 o 
  -4  -6   1       42.41       47.58      6.13 o 
  -3  -6   1      838.72      835.19     27.67 o 
  -2  -6   1        1.71       -0.72      1.46 o 
  -1  -6   1     1063.27     1087.36     23.36 o 
   0  -6   1      139.49      139.52      5.12 o 
   1  -6   1      546.69      612.40     27.19 o 
   2  -6   1      265.55      263.82     11.17 o 
   3  -6   1      139.85      136.80      7.57 o 
   4  -6   1      731.89      702.53     23.72 o 
   5  -6   1      187.86      190.23      9.66 o 
   6  -6   1      330.12      330.17     14.14 o 
   7  -6   1       69.20       72.28      6.15 o 
   8  -6   1      233.88      251.06     12.75 o 
  -6  -5   1       73.14       82.22      7.20 o 
  -5  -5   1       48.75       47.18      5.15 o 
  -4  -5   1      880.33      916.69     29.72 o 
  -3  -5   1       44.07       37.45      2.85 o 
  -2  -5   1     2027.91     2022.90     41.51 o 
  -1  -5   1      262.84      265.20      7.51 o 
   0  -5   1     1833.59     1947.08     38.24 o 
   1  -5   1        4.28        3.87      1.16 o 
   2  -5   1      399.31      389.73     12.10 o 
   3  -5   1        5.73        8.50      2.32 o 
   4  -5   1      496.62      533.27     18.42 o 
   5  -5   1        2.15       -1.74      1.52 o 
   6  -5   1      980.52      988.78     22.10 o 
   7  -5   1       58.98       60.81      5.45 o 
   8  -5   1      253.73      273.64     13.05 o 
  -6  -4   1      346.75      334.97     15.00 o 
  -5  -4   1       67.70       66.76      5.82 o 
  -4  -4   1      873.01      886.70     28.15 o 
  -3  -4   1      100.54      108.49      6.29 o 
  -2  -4   1       73.38       84.52      5.14 o 
  -1  -4   1     1336.36     1390.70     27.73 o 
   0  -4   1      867.52      914.91     18.84 o 
   1  -4   1     1097.89     1102.19     28.99 o 
   2  -4   1       76.49       67.12      2.47 o 
   3  -4   1     3081.65     3062.62     57.39 o 
   4  -4   1       63.65       60.39      4.27 o 
   5  -4   1      688.01      678.77     15.56 o 
   6  -4   1        2.77        1.88      1.75 o 
   7  -4   1      171.69      168.21      6.20 o 
   8  -4   1      104.43      109.00      7.49 o 
  -7  -3   1      195.17      208.14     11.30 o 
  -6  -3   1       95.48       88.01      6.70 o 
  -5  -3   1     2096.34     2114.97     59.79 o 
  -4  -3   1        9.84       13.60      2.85 o 
  -3  -3   1      968.65      910.73     27.13 o 
  -2  -3   1     3346.60     3239.09     85.86 o 
  -1  -3   1     1074.80      978.53     19.67 o 
   0  -3   1       42.65       47.48      5.77 o 
   1  -3   1     2181.33     2259.80     84.00 o 
   2  -3   1     1034.18      974.70     19.00 o 
   3  -3   1        7.22        6.00      0.68 o 
   4  -3   1     1267.16     1281.38     31.50 o 
   5  -3   1      529.99      514.37     12.24 o 
   6  -3   1      195.77      194.31      6.31 o 
   7  -3   1       73.67       72.58      3.86 o 
   8  -3   1      436.85      473.84     18.11 o 
  -8  -2   1      204.81      211.15     11.69 o 
  -7  -2   1      110.23      115.22      7.69 o 
  -6  -2   1      944.64      884.05     28.29 o 
  -5  -2   1      557.29      533.31     18.21 o 
  -4  -2   1     1190.90     1121.40     32.61 o 
  -3  -2   1     1220.02     1189.90     33.56 o 
  -2  -2   1     1713.93     1570.70     42.56 o 
  -1  -2   1      193.99      189.18      6.53 o 
   0  -2   1     7274.90     6890.39    177.20 o 
   1  -2   1     1052.75     1213.41     23.30 o 
   2  -2   1     6312.18     5838.10    153.83 o 
   3  -2   1     2234.91     2268.47     35.20 o 
   4  -2   1      567.87      552.57      9.74 o 
   5  -2   1      451.63      470.33      8.88 o 
   6  -2   1      288.01      282.59      8.02 o 
   7  -2   1      373.33      410.76     14.08 o 
   8  -2   1       30.33       23.26      4.31 o 
  -8  -1   1       27.19       15.66      4.00 o 
  -7  -1   1      225.21      217.67     10.54 o 
  -6  -1   1      458.39      464.44     16.61 o 
  -5  -1   1      628.98      647.21     14.72 o 
  -4  -1   1      424.27      412.62      9.78 o 
  -3  -1   1     8964.92     8524.49    219.57 o 
  -2  -1   1     2031.31     1807.66     47.89 o 
  -1  -1   1     4597.77     4287.63    110.63 o 
   0  -1   1       60.08       65.59      2.21 o 
   1  -1   1     5476.14     4958.93    130.52 o 
   2  -1   1      221.93      223.37      4.18 o 
   3  -1   1     1138.01     1038.81     18.97 o 
   4  -1   1     1406.73     1399.98     22.60 o 
   5  -1   1     1982.10     2082.12     33.29 o 
   6  -1   1       12.94       10.80      1.52 o 
   7  -1   1     1669.53     1748.01     76.72 o 
   8  -1   1       69.69       67.28      5.96 o 
  -8   0   1       39.76       34.29      4.99 o 
  -7   0   1      654.84      669.88     13.04 o 
  -6   0   1      128.86      127.53      3.90 o 
  -5   0   1      373.93      380.34      8.37 o 
  -4   0   1      289.19      296.04      5.91 o 
  -3   0   1     1319.27     1328.20     21.10 o 
  -2   0   1      892.64      852.49     13.61 o 
  -1   0   1     4405.05     4133.03     54.75 o 
   0   0   1     1623.83     1641.86     43.21 o 
   1   0   1     2952.84     2948.72     45.15 o 
   2   0   1     3409.34     3372.25     62.46 o 
   3   0   1      654.28      632.18     10.77 o 
   4   0   1     1171.22     1169.56     19.25 o 
   5   0   1       50.03       47.53      2.15 o 
   6   0   1     2384.32     2475.63     39.87 o 
   7   0   1        2.68        1.11      1.90 o 
   8   0   1      451.04      448.47     18.12 o 
  -8   1   1      473.53      493.18     13.01 o 
  -7   1   1       54.76       61.16      2.84 o 
  -6   1   1      810.26      833.44     18.56 o 
  -5   1   1      117.49      114.93      3.20 o 
  -4   1   1     4231.02     4554.49     80.35 o 
  -3   1   1       32.98       28.79      1.16 o 
  -2   1   1     1362.51     1425.36     22.22 o 
  -1   1   1       58.20       53.77      1.93 o 
   0   1   1     2629.22     2616.31     49.08 o 
   1   1   1       48.46       53.30      3.90 o 
   2   1   1     2323.30     2285.89     43.75 o 
   3   1   1      710.52      733.57     12.49 o 
   4   1   1      827.52      888.12     15.26 o 
   5   1   1      206.76      209.38      5.18 o 
   6   1   1      852.46      918.33     20.85 o 
   7   1   1      244.17      242.22      8.36 o 
   8   1   1       41.62       34.96      4.01 o 
  -9   2   1       88.06       98.20      7.35 o 
  -8   2   1      374.96      393.36     15.90 o 
  -7   2   1      795.68      796.01     17.83 o 
  -6   2   1      166.57      170.35      4.37 o 
  -5   2   1      610.77      601.65     10.75 o 
  -4   2   1      271.03      271.28      6.01 o 
  -3   2   1       28.31       19.11      0.97 o 
  -2   2   1       65.09       51.28      1.88 o 
  -1   2   1      446.67      419.97      8.71 o 
   0   2   1        6.22        7.07      1.96 o 
   1   2   1     5172.88     5143.47     87.55 o 
   2   2   1      329.96      313.46      7.90 o 
   3   2   1     1541.46     1679.91     34.94 o 
   4   2   1        6.20        2.57      1.33 o 
   5   2   1     1255.02     1330.68     28.39 o 
   6   2   1       17.22       20.14      2.95 o 
   7   2   1      215.28      220.33      8.15 o 
  -9   3   1      195.06      207.25     11.27 o 
  -8   3   1      209.61      197.12     10.28 o 
  -7   3   1      226.98      228.56     10.67 o 
  -6   3   1      260.56      236.60      5.40 o 
  -5   3   1     3182.57     3219.59     50.08 o 
  -4   3   1      396.20      361.99      8.55 o 
  -3   3   1     1143.38     1173.62     48.19 o 
  -2   3   1     1378.66     1265.97     24.59 o 
  -1   3   1      139.73      147.77      9.79 o 
   0   3   1       32.02       26.32      1.55 o 
   1   3   1      146.68      147.26      4.22 o 
   2   3   1     1130.07     1142.94     33.19 o 
   3   3   1      220.54      216.28      9.50 o 
   4   3   1      551.71      569.83     19.72 o 
   5   3   1      641.40      665.27     23.03 o 
   6   3   1      342.95      348.37     15.19 o 
   7   3   1        0.49        0.79      3.03 o 
  -9   4   1      141.78      139.37      9.21 o 
  -8   4   1      213.10      216.96     11.04 o 
  -7   4   1      213.13      207.72     10.27 o 
  -6   4   1      651.47      636.49     21.67 o 
  -5   4   1      135.01      115.15      2.84 o 
  -4   4   1     1427.11     1479.62     29.14 o 
  -3   4   1      877.41      901.20     22.26 o 
  -2   4   1      529.66      522.70     20.41 o 
  -1   4   1      991.43     1073.38     21.56 o 
   0   4   1     1799.98     1966.79     52.82 o 
   1   4   1      360.60      322.79     20.93 o 
   2   4   1      376.14      403.35      9.73 o 
   3   4   1      223.54      209.36      9.81 o 
   4   4   1      307.21      311.10     13.33 o 
   5   4   1      358.66      368.13     15.61 o 
   6   4   1       35.28       33.21      5.52 o 
  -8   5   1       48.24       50.70      5.45 o 
  -7   5   1      204.66      203.44     10.46 o 
  -6   5   1      127.17      120.92      7.39 o 
  -5   5   1     1421.72     1462.93     43.32 o 
  -4   5   1      153.97      158.71      5.41 o 
  -3   5   1     1540.03     1491.61     29.65 o 
  -2   5   1      686.23      683.74     18.66 o 
  -1   5   1      941.66      983.04     20.44 o 
   0   5   1      146.45      155.27      7.84 o 
   1   5   1     1759.34     1784.90     35.38 o 
   2   5   1       55.04       51.42      4.61 o 
   3   5   1      201.65      195.86      9.88 o 
   4   5   1      593.81      555.58     20.73 o 
   5   5   1      199.78      212.47     11.47 o 
  -8   6   1      124.53      117.82      8.36 o 
  -7   6   1       97.91       97.25      7.14 o 
  -6   6   1      349.95      347.87     14.68 o 
  -5   6   1        0.49        0.57      1.95 o 
  -4   6   1      449.92      469.58     17.17 o 
  -3   6   1      206.88      201.12      6.18 o 
  -2   6   1      457.13      431.24     10.67 o 
  -1   6   1      705.17      710.87     22.97 o 
   0   6   1     2190.22     2234.23     43.98 o 
   1   6   1       42.11       40.78      4.27 o 
   2   6   1      646.22      629.84     21.98 o 
   3   6   1      148.51      152.37      9.00 o 
   4   6   1      332.42      317.42     14.59 o 
  -7   7   1       85.97       88.36      7.19 o 
  -6   7   1      223.51      228.92     11.67 o 
  -5   7   1      191.51      186.56      9.98 o 
  -4   7   1      276.31      291.72     12.82 o 
  -3   7   1       13.38       11.53      3.09 o 
  -2   7   1      247.13      253.57      7.70 o 
  -1   7   1      244.24      251.12      7.71 o 
   0   7   1      215.08      216.41     10.36 o 
   1   7   1      406.70      376.37     15.30 o 
   2   7   1      150.85      138.91      8.63 o 
   3   7   1      395.73      379.46     16.43 o 
  -6   8   1       14.47       10.81      3.69 o 
  -5   8   1      237.85      249.39     12.44 o 
  -4   8   1        7.57        5.12      3.24 o 
  -3   8   1      233.53      223.29     11.01 o 
  -2   8   1       45.71       48.89      4.80 o 
  -1   8   1      340.23      333.66     13.90 o 
   0   8   1       67.74       74.02      6.10 o 
   1   8   1      117.22      125.63      8.39 o 
   2   8   1       96.78       98.03      7.59 o 
  -5   9   1       35.71       39.32      6.07 o 
  -4   9   1      188.17      201.89     11.18 o 
  -3   9   1       22.71       20.92      4.76 o 
   0  -9   2       49.95       57.68      7.01 o 
   1  -9   2      316.82      319.89     14.71 o 
   2  -9   2       98.00       99.53      7.72 o 
   3  -9   2      274.76      261.08     13.18 o 
   4  -9   2       65.81       52.50      5.97 o 
  -2  -8   2       23.60       28.39      5.01 o 
  -1  -8   2      124.64      120.03      6.76 o 
   0  -8   2       72.26       64.09      5.88 o 
   1  -8   2      194.33      194.38     10.35 o 
   2  -8   2      342.78      339.66     14.77 o 
   3  -8   2      169.58      169.85      9.77 o 
   4  -8   2      805.98      726.16     25.93 o 
   5  -8   2       52.04       62.77      6.04 o 
   6  -8   2      240.65      226.31     12.24 o 
  -4  -7   2      169.35      160.96      9.97 o 
  -3  -7   2        4.92        3.56      2.95 o 
  -2  -7   2      712.30      715.86     17.42 o 
  -1  -7   2       40.52       38.11      3.59 o 
   0  -7   2      428.27      436.45     11.47 o 
   1  -7   2      162.81      148.93      8.55 o 
   2  -7   2      241.78      227.92     10.95 o 
   3  -7   2      467.74      448.43     17.38 o 
   4  -7   2      296.74      309.25     13.63 o 
   5  -7   2      201.47      184.90     10.12 o 
   6  -7   2      237.07      235.31     11.96 o 
   7  -7   2      184.61      186.97     10.78 o 
  -5  -6   2      102.65      106.86      8.04 o 
  -4  -6   2      225.58      198.02     10.57 o 
  -3  -6   2      342.65      331.96     13.74 o 
  -2  -6   2        0.42       -1.01      1.35 o 
  -1  -6   2      736.82      766.77     17.53 o 
   0  -6   2        7.67        8.61      5.14 o 
   1  -6   2      271.44      290.41     12.69 o 
   2  -6   2        2.98        2.99      2.11 o 
   3  -6   2     2649.96     2660.97     74.87 o 
   4  -6   2       35.18       28.89      4.25 o 
   5  -6   2     1285.75     1257.38     38.83 o 
   6  -6   2      123.94      123.60      7.81 o 
   7  -6   2      323.44      323.40     14.48 o 
  -6  -5   2        4.21       -0.75      2.65 o 
  -5  -5   2      248.01      232.83     11.76 o 
  -4  -5   2        0.43       -2.64      2.19 o 
  -3  -5   2      852.02      877.82     27.74 o 
  -2  -5   2      400.35      415.07     11.87 o 
  -1  -5   2      490.49      505.90     12.10 o 
   0  -5   2      907.98      932.87     19.72 o 
   1  -5   2      512.13      529.40     11.94 o 
   2  -5   2      607.98      600.43     19.93 o 
   3  -5   2       15.08        9.86      2.47 o 
   4  -5   2     1018.28      972.01     30.18 o 
   5  -5   2        5.56        4.69      2.36 o 
   6  -5   2      702.78      701.24     17.70 o 
   7  -5   2      105.74       99.76      4.91 o 
   8  -5   2      362.97      395.17     16.63 o 
  -7  -4   2        2.42        3.14      3.51 o 
  -6  -4   2      223.94      240.91     12.04 o 
  -5  -4   2      109.43      108.51      7.17 o 
  -4  -4   2      628.82      631.94     21.24 o 
  -3  -4   2       35.02       30.75      3.37 o 
  -2  -4   2     1077.76     1076.85     31.23 o 
  -1  -4   2      391.15      391.51      9.43 o 
   0  -4   2     2117.99     2183.05     41.99 o 
   1  -4   2       15.74        9.42      2.19 o 
   2  -4   2     7678.65     7609.48    140.31 o 
   3  -4   2       41.39       33.92      3.23 o 
   4  -4   2      377.65      418.64     14.83 o 
   5  -4   2      519.88      544.86     13.23 o 
   6  -4   2      310.12      320.75     15.27 o 
   7  -4   2       73.95       80.42      4.26 o 
   8  -4   2        1.48        0.65      2.77 o 
  -7  -3   2      128.74      109.35      7.80 o 
  -6  -3   2      105.68       82.59      6.39 o 
  -5  -3   2      176.79      179.67      9.04 o 
  -4  -3   2      179.66      169.25      8.01 o 
  -3  -3   2      973.57      963.90     28.29 o 
  -2  -3   2      319.63      268.64      9.65 o 
  -1  -3   2     3507.35     3277.11     85.90 o 
   0  -3   2     1627.60     1693.30     32.47 o 
   1  -3   2     6671.92     6585.30    121.47 o 
   2  -3   2      888.81      868.91     25.61 o 
   3  -3   2     1206.57     1268.39     36.20 o 
   4  -3   2      642.37      652.00     14.67 o 
   5  -3   2      951.27      971.28     21.09 o 
   6  -3   2        8.92        9.63      1.89 o 
   7  -3   2      569.07      602.26     15.11 o 
   8  -3   2        2.04        1.13      2.93 o 
  -8  -2   2       21.34       16.97      4.55 o 
  -7  -2   2      168.65      167.96      9.37 o 
  -6  -2   2      297.26      297.95     12.57 o 
  -5  -2   2      442.82      422.03     15.09 o 
  -3  -2   2      188.64      158.10      6.65 o 
  -2  -2   2     1394.93     1243.74     33.99 o 
  -1  -2   2        1.21        1.75      0.88 o 
   0  -2   2     1216.99     1143.59     38.37 o 
   2  -2   2     2638.09     2414.33     65.12 o 
   3  -2   2     1914.50     2069.34     32.32 o 
   4  -2   2     3740.06     3936.60     94.82 o 
   5  -2   2      402.18      397.26      7.87 o 
   6  -2   2      648.75      669.55     17.50 o 
   7  -2   2       34.88       21.20      4.09 o 
   8  -2   2      333.42      330.75     14.52 o 
  -8  -1   2      108.25       80.66      6.74 o 
  -7  -1   2        4.63       -0.37      2.21 o 
  -6  -1   2      475.94      445.52     15.97 o 
  -5  -1   2       11.37        9.50      2.56 o 
  -4  -1   2     1036.76     1025.78     29.40 o 
  -3  -1   2      909.33      825.09     23.60 o 
  -2  -1   2     1811.83     1706.41     45.43 o 
  -1  -1   2     1908.91     2041.11     53.43 o 
   1  -1   2     1750.95     1837.74     46.17 o 
   2  -1   2        1.58        1.80      0.54 o 
   3  -1   2     3693.67     3791.92     84.41 o 
   4  -1   2      710.70      705.17     12.27 o 
   5  -1   2     1207.64     1256.45     20.99 o 
   6  -1   2      419.78      464.94      9.43 o 
   7  -1   2      234.73      270.51     12.27 o 
   8  -1   2       49.11       46.59      5.45 o 
  -8   0   2        6.12        2.83      2.08 o 
  -7   0   2      577.19      580.04     18.74 o 
  -6   0   2       28.86       20.14      2.55 o 
  -5   0   2      962.94      913.69     19.28 o 
  -4   0   2      231.96      250.83      9.34 o 
  -3   0   2     1384.03     1378.41     34.60 o 
  -1   0   2     6672.53     6141.94    158.17 o 
   0   0   2     1407.81     1521.71     40.07 o 
   1   0   2     1797.17     1856.22     28.68 o 
   2   0   2      137.42      141.32      3.72 o 
   3   0   2     2557.40     2633.19     40.98 o 
   4   0   2      478.48      485.00      9.01 o 
   5   0   2      399.14      408.60      8.21 o 
   6   0   2       56.18       55.48      3.48 o 
   7   0   2      268.75      279.24     12.87 o 
   8   0   2       89.53       89.81      7.24 o 
  -9   1   2      127.97      135.59      9.02 o 
  -8   1   2      101.84      101.87      4.91 o 
  -7   1   2       16.55       24.03      4.87 o 
  -6   1   2      146.82      159.20      7.64 o 
  -5   1   2      481.38      513.46      9.47 o 
  -4   1   2       44.17       25.66      1.28 o 
  -3   1   2      971.03     1084.18     14.37 o 
  -2   1   2     6306.85     6428.43    118.23 o 
  -1   1   2      543.59      507.62      8.44 o 
   0   1   2     9931.00    10245.27    262.35 o 
   1   1   2      514.65      519.72     11.03 o 
   2   1   2     2182.51     2211.64     59.30 o 
   3   1   2        5.86        3.92      2.35 o 
   4   1   2      884.99      943.00     16.15 o 
   5   1   2       12.59        8.68      3.80 o 
   6   1   2      332.07      351.98     10.25 o 
   7   1   2       24.37       25.22      3.67 o 
  -9   2   2       44.26       41.27      5.82 o 
  -8   2   2      284.73      303.32      9.12 o 
  -7   2   2      299.97      308.72     11.57 o 
  -6   2   2      771.75      811.66     17.72 o 
  -5   2   2      138.08      131.03      3.38 o 
  -4   2   2     2006.36     2132.01     34.34 o 
  -3   2   2      187.87      229.62      5.76 o 
  -2   2   2     1284.63     1357.46     49.04 o 
  -1   2   2     4825.81     5160.38     95.13 o 
   0   2   2     1838.63     1903.98     29.55 o 
   1   2   2      422.46      364.78      6.53 o 
   2   2   2     4430.34     4762.59    142.27 o 
   3   2   2      770.40      791.06     17.41 o 
   4   2   2        2.51        0.09      1.21 o 
   5   2   2      275.20      278.48      8.62 o 
   6   2   2        0.67       -2.36      1.57 o 
   7   2   2      153.08      160.08      6.95 o 
  -9   3   2      145.93      150.61      9.42 o 
  -8   3   2       52.80       50.33      5.11 o 
  -7   3   2      265.65      275.15      8.02 o 
  -6   3   2      403.88      410.19     10.22 o 
  -5   3   2     1786.96     1797.66     22.45 o 
  -4   3   2      276.51      279.80      6.43 o 
  -3   3   2     2636.13     2569.13     48.66 o 
  -2   3   2     3884.24     3988.43     74.34 o 
  -1   3   2     1452.61     1409.39     27.28 o 
   0   3   2       38.04       33.78      2.60 o 
   1   3   2     4061.45     4226.55     78.76 o 
   2   3   2       41.29       36.66      1.94 o 
   3   3   2      703.36      757.53     17.28 o 
   4   3   2      515.84      523.40     13.40 o 
   5   3   2       60.19       66.18      4.11 o 
   6   3   2       51.56       47.29      4.32 o 
  -9   4   2       10.45       10.05      3.70 o 
  -8   4   2      217.43      200.92     10.70 o 
  -7   4   2      146.30      151.83      8.57 o 
  -6   4   2     1164.16     1158.09     17.09 o 
  -5   4   2      170.63      177.88      5.51 o 
  -4   4   2     1119.12     1058.15     21.72 o 
  -3   4   2     1503.62     1559.74     30.69 o 
  -2   4   2     1310.98     1298.75     31.73 o 
  -1   4   2     1192.79     1243.59     24.77 o 
   0   4   2      972.89      962.19     19.70 o 
   1   4   2      763.59      802.82     16.89 o 
   2   4   2     1557.26     1621.87     46.57 o 
   3   4   2      193.70      195.18      9.62 o 
   4   4   2      211.66      206.85     10.52 o 
   5   4   2       53.38       51.72      5.59 o 
   6   4   2      194.52      207.38     11.67 o 
  -8   5   2       30.16       29.56      4.85 o 
  -7   5   2      146.50      127.48      8.13 o 
  -6   5   2       96.90      100.13      6.68 o 
  -5   5   2      673.39      661.01     14.93 o 
  -4   5   2      343.74      337.82      8.67 o 
  -3   5   2     2874.12     2930.60     56.07 o 
  -2   5   2      990.55     1031.78     47.17 o 
  -1   5   2      814.24      757.86     16.38 o 
   0   5   2      209.26      226.85      6.52 o 
   1   5   2      971.62      979.48     30.21 o 
   2   5   2       13.99       20.46      3.80 o 
   3   5   2      388.81      409.35     16.30 o 
   4   5   2      113.53      109.97      7.75 o 
   5   5   2      140.91      131.89      8.99 o 
  -8   6   2       38.52       38.20      5.70 o 
  -7   6   2      357.70      358.18     15.58 o 
  -6   6   2        2.54        1.87      2.29 o 
  -5   6   2      224.98      217.40     10.43 o 
  -4   6   2      157.72      156.84      6.41 o 
  -3   6   2      586.42      575.46     13.64 o 
  -2   6   2      319.39      315.35     11.20 o 
  -1   6   2      403.87      393.76     13.84 o 
   0   6   2     1020.64     1057.97     32.55 o 
   1   6   2      148.80      156.14      8.60 o 
   2   6   2      327.50      326.18     14.07 o 
   3   6   2       55.74       53.36      5.42 o 
   4   6   2       41.21       43.75      6.05 o 
  -7   7   2       10.71       13.11      3.90 o 
  -6   7   2      477.58      481.56     19.09 o 
  -5   7   2       10.23        3.20      2.64 o 
  -4   7   2     1124.77     1102.09     34.74 o 
  -3   7   2       13.69        9.80      2.05 o 
  -2   7   2      470.22      496.52     12.56 o 
  -1   7   2       20.39       25.91      4.40 o 
   0   7   2      459.43      461.06     17.59 o 
   1   7   2       41.54       45.42      5.99 o 
   2   7   2      169.36      175.68     10.09 o 
   3   7   2       33.70       32.09      5.53 o 
  -6   8   2       40.56       48.39      6.28 o 
  -5   8   2      290.25      297.15     14.01 o 
  -4   8   2       79.62       86.47      6.78 o 
  -3   8   2      133.84      130.62      8.01 o 
  -2   8   2       12.74       20.25      4.02 o 
  -1   8   2      427.62      474.69     18.24 o 
   0   8   2        4.44        4.16      2.84 o 
   1   8   2      294.21      293.10     14.01 o 
  -4   9   2       95.77      101.81      7.64 o 
  -1   9   2       31.61       41.03      5.95 o 
   0  -9   3      430.45      474.61     19.74 o 
   1  -9   3      183.43      175.81     10.66 o 
   2  -9   3      161.26      162.57     10.10 o 
   3  -9   3       89.64       76.54      6.94 o 
   4  -9   3       91.11      105.36      8.18 o 
  -2  -8   3       43.15       45.29      3.99 o 
  -1  -8   3      259.98      246.76     12.74 o 
   0  -8   3      103.06       96.05      7.43 o 
   1  -8   3      372.93      407.49     17.09 o 
   2  -8   3       96.95       88.89      6.94 o 
   3  -8   3      333.01      324.44     14.76 o 
   4  -8   3        1.18       -0.85      2.51 o 
   5  -8   3      494.75      447.99     18.78 o 
   6  -8   3       11.07       11.55      3.94 o 
  -4  -7   3      126.81      118.38      8.32 o 
  -3  -7   3      172.60      171.58      6.97 o 
  -2  -7   3       38.12       35.82      5.27 o 
  -1  -7   3       63.70       62.71      3.90 o 
   0  -7   3      926.01      968.10     31.83 o 
   1  -7   3       91.84       98.86      7.02 o 
   2  -7   3      470.36      452.03     17.59 o 
   3  -7   3       67.31       64.02      5.79 o 
   4  -7   3      786.83      775.04     26.74 o 
   5  -7   3        9.28        3.56      2.80 o 
   6  -7   3      155.84      142.69      9.01 o 
   7  -7   3       29.59       30.76      5.15 o 
  -5  -6   3       86.28       76.22      6.81 o 
  -4  -6   3      457.35      447.14     12.61 o 
  -3  -6   3      218.35      224.58      7.78 o 
  -2  -6   3      394.72      378.09     11.63 o 
  -1  -6   3      425.98      405.24     10.80 o 
   0  -6   3      196.12      206.86     13.57 o 
   1  -6   3      164.08      168.30      8.82 o 
   2  -6   3      270.23      270.90     11.91 o 
   3  -6   3      237.16      241.22     11.06 o 
   4  -6   3      341.64      340.76     14.12 o 
   5  -6   3      497.50      479.38     18.27 o 
   6  -6   3       44.37       43.36      5.62 o 
   7  -6   3      188.71      180.64      7.22 o 
  -6  -5   3       14.29       13.85      4.25 o 
  -5  -5   3      482.60      452.13     17.95 o 
  -4  -5   3      178.90      175.17      9.21 o 
  -3  -5   3      875.45      844.15     26.65 o 
  -2  -5   3       84.48       81.97      3.92 o 
  -1  -5   3     3862.11     3960.26     75.28 o 
   0  -5   3      105.48       95.09      3.83 o 
   1  -5   3      982.24     1040.85     21.47 o 
   2  -5   3      110.64       88.03      5.79 o 
   3  -5   3      964.34      959.62     29.88 o 
   4  -5   3       23.07       23.90      3.75 o 
   5  -5   3      241.77      231.27     10.58 o 
   6  -5   3      182.78      170.38      6.52 o 
   7  -5   3      164.99      165.29     13.35 o 
   8  -5   3       83.29       88.37      6.92 o 
  -7  -4   3       81.62       89.65      7.43 o 
  -6  -4   3       74.40       67.77      6.07 o 
  -5  -4   3      420.69      405.95     15.92 o 
  -4  -4   3      605.00      629.51     21.07 o 
  -3  -4   3      252.36      255.62     10.36 o 
  -2  -4   3     3328.37     3148.23     83.95 o 
  -1  -4   3      636.05      664.41     14.57 o 
   0  -4   3     1405.08     1532.09     30.17 o 
   1  -4   3      454.69      498.01     11.79 o 
   2  -4   3      858.91      796.83     24.83 o 
   3  -4   3      135.00      141.39      6.96 o 
   4  -4   3     1342.78     1400.18     40.80 o 
   5  -4   3       14.95       14.74      2.17 o 
   6  -4   3      732.82      740.92     19.04 o 
   7  -4   3        9.16       12.52      4.39 o 
   8  -4   3      518.34      538.93     20.96 o 
  -7  -3   3       25.94       20.52      4.34 o 
  -6  -3   3      625.49      624.21     21.97 o 
  -5  -3   3       45.01       35.10      4.43 o 
  -4  -3   3      210.05      197.57      8.75 o 
  -3  -3   3      302.01      290.20     10.70 o 
  -2  -3   3     3070.04     3135.50     82.79 o 
  -1  -3   3      821.19      724.88     20.68 o 
   0  -3   3     3330.10     3474.02     64.90 o 
   1  -3   3     2034.94     2035.81     83.11 o 
   2  -3   3     1378.16     1487.80     42.07 o 
   3  -3   3      796.61      837.76     25.16 o 
   4  -3   3        2.14        0.29      2.11 o 
   5  -3   3      684.07      686.40     15.94 o 
   6  -3   3       45.11       47.91      3.12 o 
   7  -3   3      258.23      267.91     12.54 o 
   8  -3   3      215.64      210.67     11.33 o 
  -8  -2   3       34.57       44.82      6.26 o 
  -7  -2   3      344.66      339.21     14.43 o 
  -6  -2   3      185.31      171.02      8.78 o 
  -5  -2   3      778.62      760.04     23.92 o 
  -4  -2   3      383.97      402.96     13.85 o 
  -3  -2   3      718.89      702.97     21.01 o 
  -2  -2   3      521.84      501.86     15.17 o 
  -1  -2   3      574.53      596.65     17.05 o 
   0  -2   3        7.00        6.25      1.13 o 
   1  -2   3     2244.78     2267.06     30.39 o 
   2  -2   3     1668.60     1719.23     32.55 o 
   3  -2   3     1269.23     1347.66     21.59 o 
   4  -2   3      994.25      991.83     16.60 o 
   5  -2   3      493.51      496.58     12.10 o 
   6  -2   3      113.68      118.16      6.12 o 
   7  -2   3      368.17      389.47     16.15 o 
   8  -2   3       64.40       66.80      6.33 o 
  -8  -1   3      202.75      187.22     10.15 o 
  -7  -1   3      115.43      121.33      7.38 o 
  -6  -1   3      966.54      911.77     28.09 o 
  -5  -1   3       25.76       28.52      3.10 o 
  -4  -1   3      348.08      329.99     11.56 o 
  -3  -1   3     2689.74     2925.93     77.39 o 
  -2  -1   3      472.57      420.74     12.88 o 
  -1  -1   3      440.57      422.13      7.41 o 
   0  -1   3     4188.77     4552.29    117.62 o 
   1  -1   3       18.04       20.37      1.25 o 
   2  -1   3      213.44      194.33      3.95 o 
   3  -1   3      405.51      382.26      7.09 o 
   4  -1   3     1036.62     1091.60     18.17 o 
   5  -1   3       56.68       59.29      2.44 o 
   6  -1   3      470.90      474.38     17.99 o 
   7  -1   3      362.83      370.60     15.65 o 
   8  -1   3       81.59       82.87      6.91 o 
  -8   0   3       95.08      104.49      7.02 o 
  -7   0   3      683.12      658.57     15.82 o 
  -6   0   3      179.07      178.73      6.02 o 
  -5   0   3     1209.63     1197.37     24.70 o 
  -4   0   3     2227.87     2440.31     46.80 o 
  -3   0   3     2102.70     2047.41     28.18 o 
  -2   0   3       32.54       38.39      1.75 o 
  -1   0   3     2070.76     2079.73     54.95 o 
   0   0   3     1074.62     1282.93     34.50 o 
   1   0   3      156.02      149.99      3.13 o 
   2   0   3      540.19      566.11     10.37 o 
   3   0   3      715.33      647.14     11.21 o 
   4   0   3       17.48       19.33      1.38 o 
   5   0   3     1243.00     1258.27     26.59 o 
   6   0   3      124.06      130.21      5.43 o 
   7   0   3      305.28      322.51     14.49 o 
  -9   1   3      350.00      381.18     13.98 o 
  -8   1   3       83.49       90.95      4.71 o 
  -7   1   3      653.50      655.78     15.65 o 
  -6   1   3        3.82        0.76      1.26 o 
  -5   1   3     1366.55     1294.06     26.33 o 
  -4   1   3      829.80      807.63     12.09 o 
  -3   1   3     2829.83     2658.85     50.31 o 
  -2   1   3     2708.33     2755.36     56.68 o 
  -1   1   3     2199.73     2126.34     41.16 o 
   0   1   3     2095.81     2162.35     41.18 o 
   1   1   3      544.73      531.92     15.92 o 
   3   1   3      208.10      243.53      5.03 o 
   4   1   3      287.99      278.20      7.95 o 
   5   1   3        4.86        3.42      1.72 o 
   6   1   3      935.92      939.55     21.72 o 
   7   1   3       56.96       52.20      5.55 o 
  -9   2   3       31.17       37.77      5.87 o 
  -8   2   3      860.73      896.85     20.57 o 
  -7   2   3       30.48       35.61      2.87 o 
  -6   2   3     1391.35     1360.94     27.98 o 
  -5   2   3      376.46      367.77      6.52 o 
  -4   2   3     3077.50     3153.46     59.78 o 
  -3   2   3       10.67       11.78      1.41 o 
  -2   2   3     1838.91     1753.68     33.68 o 
  -1   2   3      944.84      969.76     15.64 o 
   0   2   3     2362.64     2409.52     37.37 o 
   1   2   3      576.86      599.41     14.04 o 
   2   2   3     2905.44     2920.08    160.83 o 
   3   2   3       51.40       45.79      2.78 o 
   4   2   3      398.49      416.23     11.03 o 
   5   2   3      372.02      353.20     10.31 o 
   6   2   3      195.67      191.77      7.37 o 
   7   2   3        2.43        0.04      2.64 o 
  -9   3   3      140.77      132.07      8.99 o 
  -8   3   3      211.59      224.85     11.46 o 
  -7   3   3      216.27      210.99      6.85 o 
  -6   3   3      356.10      372.68      6.79 o 
  -5   3   3      666.95      670.34     21.84 o 
  -4   3   3      315.18      317.38      8.04 o 
  -3   3   3     1621.39     1722.69     74.83 o 
  -2   3   3      475.85      501.17     11.05 o 
  -1   3   3     1974.32     2009.19     45.02 o 
   0   3   3      595.65      623.09     10.74 o 
   1   3   3     2384.50     2306.84     36.32 o 
   2   3   3      170.32      177.45      5.82 o 
   3   3   3      645.27      675.51     43.49 o 
   4   3   3      218.64      199.53      7.04 o 
   5   3   3      523.14      530.31     14.25 o 
   6   3   3       34.85       34.13      5.44 o 
  -9   4   3      280.87      296.16     14.43 o 
  -8   4   3       80.17       72.56      6.34 o 
  -7   4   3      308.66      302.40      8.74 o 
  -6   4   3      481.69      448.78      7.95 o 
  -5   4   3     1166.16     1156.78     24.08 o 
  -4   4   3      181.76      193.48      6.66 o 
  -3   4   3       97.75       96.67      3.66 o 
  -2   4   3      452.42      441.81     10.26 o 
  -1   4   3       63.19       64.38      2.73 o 
   0   4   3      772.06      744.75     15.68 o 
   1   4   3      568.36      552.18     18.88 o 
   2   4   3      890.85      912.63     28.79 o 
   3   4   3      280.40      288.07     12.63 o 
   4   4   3      734.16      715.97     24.97 o 
   5   4   3      177.47      190.10     10.71 o 
  -8   5   3       68.88       66.16      6.18 o 
  -7   5   3       34.64       40.92      4.68 o 
  -6   5   3      566.86      549.90     19.96 o 
  -5   5   3        2.08        1.85      1.23 o 
  -4   5   3     1222.69     1204.87     24.98 o 
  -3   5   3      249.71      240.92      6.92 o 
  -2   5   3      416.50      412.79     14.90 o 
  -1   5   3      162.54      161.75      6.76 o 
   0   5   3      530.47      566.13     19.35 o 
   1   5   3      104.12      102.24      6.77 o 
   2   5   3       38.84       42.01      5.21 o 
   3   5   3      485.97      472.12     18.46 o 
   4   5   3      220.88      209.17     11.33 o 
   5   5   3      170.96      168.36     10.56 o 
  -8   6   3       18.54       14.49      4.32 o 
  -7   6   3      545.84      541.04     20.87 o 
  -6   6   3        1.60        1.73      2.38 o 
  -5   6   3      698.10      676.12     15.81 o 
  -4   6   3        2.31       -0.34      1.18 o 
  -3   6   3      379.82      386.37     10.14 o 
  -2   6   3       11.75        8.53      1.84 o 
  -1   6   3      777.39      811.09     26.11 o 
   0   6   3        3.24        1.96      2.24 o 
   1   6   3      453.75      449.71     17.51 o 
   2   6   3       20.70       15.62      4.03 o 
   3   6   3      360.97      357.31     15.82 o 
   4   6   3       66.24       52.44      5.84 o 
  -7   7   3       82.54       87.68      7.28 o 
  -6   7   3       93.94       98.66      7.52 o 
  -5   7   3      162.57      173.48      9.58 o 
  -4   7   3      125.85      128.42      5.31 o 
  -3   7   3      159.55      156.70      5.92 o 
  -2   7   3      405.01      414.54     11.14 o 
  -1   7   3       56.91       58.18      5.50 o 
   0   7   3      520.28      518.51     19.53 o 
   1   7   3       18.24       11.31      3.69 o 
   2   7   3      381.91      387.53     16.99 o 
  -6   8   3      307.05      313.93     14.92 o 
  -5   8   3        8.85       11.00      3.73 o 
  -4   8   3      275.16      274.52     12.88 o 
  -3   8   3        3.77        3.10      1.86 o 
  -2   8   3      221.52      234.07     11.65 o 
  -1   8   3      165.00      167.08      9.78 o 
   0   8   3      112.33      120.79      8.37 o 
   1   8   3       88.33       87.99      7.35 o 
   1  -9   4        5.81        8.61      3.86 o 
   2  -9   4      213.39      191.28     11.31 o 
   3  -9   4        9.33       11.38      4.13 o 
  -2  -8   4      148.28      158.87     10.36 o 
  -1  -8   4      100.73       93.87      7.83 o 
   0  -8   4      110.09      113.01      8.31 o 
   1  -8   4      247.96      251.29     12.92 o 
   2  -8   4       31.78       38.48      5.68 o 
   3  -8   4       94.10       84.96      7.00 o 
   4  -8   4      136.20      122.34      8.56 o 
   5  -8   4       42.55       49.45      6.40 o 
  -4  -7   4       52.33       54.25      4.43 o 
  -3  -7   4      166.33      163.88      6.90 o 
  -2  -7   4       27.27       31.34      7.01 o 
  -1  -7   4      273.33      257.78     12.71 o 
   0  -7   4       92.76      100.91      7.64 o 
   1  -7   4      411.12      432.20     17.48 o 
   2  -7   4      418.07      401.86     16.61 o 
   3  -7   4      376.67      391.16     16.26 o 
   4  -7   4      117.23      118.70      8.08 o 
   5  -7   4       87.78       77.86      6.55 o 
   6  -7   4      142.72      131.98      8.72 o 
  -5  -6   4       68.93       79.19      7.03 o 
  -4  -6   4      418.66      441.53     17.60 o 
  -3  -6   4       37.66       39.19      6.29 o 
  -2  -6   4      703.72      693.10     16.67 o 
  -1  -6   4        3.25        3.22      1.67 o 
   0  -6   4      778.18      791.59     26.75 o 
   1  -6   4       86.55       83.84      6.25 o 
   2  -6   4      612.96      591.10     21.18 o 
   3  -6   4      496.69      483.73     18.18 o 
   4  -6   4      455.38      453.48     17.53 o 
   5  -6   4      149.77      154.72      8.87 o 
   6  -6   4      424.31      403.07     11.86 o 
   7  -6   4       87.42       74.08      6.84 o 
  -6  -5   4      107.74       94.30      7.60 o 
  -5  -5   4      123.22      117.46      8.03 o 
  -4  -5   4      262.87      257.96     11.66 o 
  -3  -5   4      448.37      437.13     15.97 o 
  -2  -5   4       63.43       76.64     13.01 o 
  -1  -5   4      515.32      497.37     13.10 o 
   0  -5   4      303.83      308.97     16.66 o 
   1  -5   4      963.26     1091.17     33.90 o 
   2  -5   4      415.76      426.08     15.97 o 
   3  -5   4     1820.34     1711.81     49.89 o 
   4  -5   4       14.71       19.17      3.70 o 
   5  -5   4     1550.43     1495.65     44.64 o 
   6  -5   4       39.44       38.60      6.38 o 
   7  -5   4      262.52      263.81     10.77 o 
  -6  -4   4        1.04       -0.51      2.73 o 
  -5  -4   4      483.35      489.41     18.18 o 
  -4  -4   4       92.51       89.32      5.90 o 
  -3  -4   4      524.91      506.47     17.10 o 
  -2  -4   4      572.53      550.83     17.53 o 
  -1  -4   4     1440.37     1487.38     29.76 o 
   0  -4   4        1.07        0.04      1.15 o 
   1  -4   4     1244.52     1378.16     27.21 o 
   2  -4   4      749.82      713.83     22.97 o 
   3  -4   4       91.07       96.44      5.78 o 
   4  -4   4     1032.94     1068.45     32.35 o 
   5  -4   4      714.13      720.94     18.86 o 
   6  -4   4      579.00      571.42     14.57 o 
   7  -4   4      134.57      125.03      8.53 o 
  -7  -3   4        6.01        4.67      3.24 o 
  -6  -3   4      295.90      291.21     12.82 o 
  -5  -3   4        7.29        1.91      2.21 o 
  -4  -3   4      146.32      146.01      7.31 o 
  -3  -3   4      132.62      132.48      6.39 o 
  -2  -3   4      348.74      306.59     10.65 o 
  -1  -3   4      167.54      152.87      6.05 o 
   0  -3   4     4015.85     4056.93    109.76 o 
   1  -3   4      594.51      638.71     13.28 o 
   2  -3   4     1636.46     1698.27     47.94 o 
   3  -3   4      155.78      145.82      6.76 o 
   4  -3   4     1180.98     1155.04     24.60 o 
   5  -3   4       37.11       34.34      2.81 o 
   6  -3   4      448.96      448.87     11.95 o 
   7  -3   4      110.73      118.45      8.18 o 
  -8  -2   4       39.70       51.16      6.65 o 
  -7  -2   4      209.23      193.17     10.13 o 
  -6  -2   4       50.12       61.53      5.22 o 
  -5  -2   4      392.60      392.77     14.41 o 
  -4  -2   4       67.45       58.08      4.20 o 
  -3  -2   4      406.97      380.58     12.87 o 
  -2  -2   4      225.49      244.68      8.76 o 
  -1  -2   4      583.60      560.95     16.45 o 
   0  -2   4      544.85      583.70      9.82 o 
   1  -2   4     1797.26     1705.46     32.55 o 
   2  -2   4      590.79      625.55     12.80 o 
   3  -2   4      420.09      418.75      8.45 o 
   4  -2   4      902.94      951.08     20.49 o 
   5  -2   4      828.80      833.14     22.67 o 
   6  -2   4        2.24        1.97      2.51 o 
   7  -2   4      210.22      227.95     11.83 o 
  -8  -1   4       40.56       38.73      5.49 o 
  -7  -1   4      426.12      405.66     15.68 o 
  -6  -1   4      290.54      274.87     11.47 o 
  -5  -1   4      169.29      175.24      8.10 o 
  -4  -1   4      455.99      496.85     16.26 o 
  -3  -1   4       40.13       33.49      2.84 o 
  -2  -1   4      405.25      420.39      7.81 o 
  -1  -1   4       43.04       35.19      2.41 o 
   0  -1   4     5062.67     5109.04    132.05 o 
   1  -1   4      793.67      824.44     16.42 o 
   2  -1   4      748.98      765.76     13.66 o 
   3  -1   4     1649.17     1762.77     28.08 o 
   4  -1   4      590.86      602.91     10.96 o 
   5  -1   4        3.97        4.17      2.34 o 
   6  -1   4      336.24      367.78     15.46 o 
   7  -1   4        7.74        7.49      3.33 o 
  -8   0   4      445.71      409.47     16.21 o 
  -7   0   4        9.63        7.17      2.80 o 
  -6   0   4     1294.23     1286.58     44.43 o 
  -5   0   4      289.77      269.59     15.14 o 
  -4   0   4     2363.42     2467.58     47.60 o 
  -3   0   4      710.14      747.80     13.07 o 
  -2   0   4     1212.75     1108.81     30.93 o 
  -1   0   4     2068.04     2189.00     58.25 o 
   0   0   4      214.39      174.51      7.81 o 
   1   0   4      392.36      415.49     11.84 o 
   2   0   4      517.93      491.90      8.69 o 
   3   0   4     2184.69     2465.36     38.71 o 
   4   0   4      346.18      360.11      9.45 o 
   5   0   4      580.20      579.83     14.15 o 
   6   0   4       42.65       50.07      5.10 o 
   7   0   4      105.29      100.81      7.61 o 
  -9   1   4       81.89       77.51      4.78 o 
  -8   1   4       23.09       26.00      3.25 o 
  -7   1   4      659.51      660.75     17.36 o 
  -6   1   4        0.59        0.91      1.29 o 
  -5   1   4      996.38      978.05     18.12 o 
  -4   1   4      293.76      273.62      5.23 o 
  -3   1   4     3434.00     3264.95     61.71 o 
  -2   1   4      130.92       93.66      2.34 o 
  -1   1   4    13323.03    12964.39    517.14 o 
   0   1   4      253.76      274.54      6.67 o 
   1   1   4     2496.36     2422.01     37.81 o 
   2   1   4      606.95      630.86     14.02 o 
   3   1   4     1140.70     1132.52     23.82 o 
   4   1   4       58.00       51.39      3.12 o 
   5   1   4      238.51      249.05      8.03 o 
   6   1   4      123.65      117.50      5.54 o 
   7   1   4       98.07      102.30      7.81 o 
  -9   2   4      209.64      224.58      8.19 o 
  -8   2   4        7.43        6.94      2.31 o 
  -7   2   4       97.80       91.91      4.36 o 
  -6   2   4      194.72      195.78      9.42 o 
  -5   2   4      977.81      985.91     14.98 o 
  -4   2   4      238.35      248.59      7.06 o 
  -3   2   4      623.92      593.68     13.06 o 
  -2   2   4     7040.59     7187.13    109.15 o 
  -1   2   4      267.47      229.10      4.58 o 
   0   2   4     2146.11     2157.47     41.76 o 
   1   2   4      502.03      498.23     11.46 o 
   2   2   4     2957.28     3058.37    127.04 o 
   3   2   4       33.39       33.23      2.52 o 
   4   2   4      982.13      948.39     21.39 o 
   5   2   4       17.50       21.52      2.92 o 
   6   2   4      244.90      257.79     11.04 o 
  -9   3   4       33.28       34.46      5.94 o 
  -8   3   4      231.29      237.39      7.99 o 
  -7   3   4       32.53       38.02      2.83 o 
  -6   3   4      398.37      404.33      7.47 o 
  -5   3   4       99.94       81.52      3.68 o 
  -4   3   4      871.16      887.98     19.24 o 
  -3   3   4       17.15       14.74      1.63 o 
  -2   3   4     2407.43     2479.77     47.41 o 
  -1   3   4      938.80      983.65     16.27 o 
   0   3   4     2273.81     2335.59     36.64 o 
   1   3   4      855.82      886.69     27.79 o 
   2   3   4      890.15      908.37     20.10 o 
   3   3   4      425.44      403.72     10.96 o 
   4   3   4        2.64        5.26      3.69 o 
   5   3   4      272.92      252.84      8.81 o 
   6   3   4       10.70        9.45      2.72 o 
  -9   4   4       30.90       28.94      5.35 o 
  -8   4   4       26.26       26.05      4.66 o 
  -7   4   4      605.33      627.02     10.70 o 
  -6   4   4       14.88       20.47      2.51 o 
  -5   4   4      995.60     1022.05     21.87 o 
  -4   4   4        7.78        6.14      1.54 o 
  -3   4   4     1013.29     1048.22     21.83 o 
  -2   4   4      163.67      170.11      5.20 o 
  -1   4   4      183.58      179.59      5.26 o 
   0   4   4       41.76       41.54      3.91 o 
   1   4   4     1954.97     2062.72     41.44 o 
   2   4   4      107.09      108.49      4.84 o 
   3   4   4      412.92      397.68     11.30 o 
   4   4   4      145.64      150.15      6.44 o 
   5   4   4       87.70       87.43      5.16 o 
  -8   5   4      133.31      113.44      8.26 o 
  -7   5   4       21.78       17.02      3.97 o 
  -6   5   4      477.09      478.26     12.25 o 
  -5   5   4       19.03       20.29      4.31 o 
  -4   5   4      366.20      377.34      9.86 o 
  -3   5   4      843.39      867.18     18.90 o 
  -2   5   4      360.48      351.15     17.71 o 
  -1   5   4       32.66       25.49      3.82 o 
   0   5   4     1163.33     1111.10     34.12 o 
   1   5   4        7.18        7.83      2.80 o 
   2   5   4      408.09      406.73     16.64 o 
   3   5   4        5.06       11.74      3.72 o 
   4   5   4      197.96      180.73     10.76 o 
  -8   6   4      365.57      361.64     16.52 o 
  -7   6   4       51.57       51.30      6.53 o 
  -6   6   4      248.53      249.25     12.06 o 
  -5   6   4      281.37      272.48      8.31 o 
  -4   6   4      795.35      838.38     18.91 o 
  -3   6   4      307.89      302.81      8.67 o 
  -2   6   4       45.38       45.53      3.46 o 
  -1   6   4      611.67      629.91     21.97 o 
   0   6   4       15.75       14.47      3.90 o 
   1   6   4      280.57      270.81     12.76 o 
   2   6   4       45.14       44.53      6.20 o 
   3   6   4      120.63      130.70      9.16 o 
  -7   7   4      270.68      282.16     14.05 o 
  -6   7   4        1.53       -1.95      2.12 o 
  -5   7   4      443.30      472.66     18.47 o 
  -4   7   4      108.14      114.79      5.12 o 
  -3   7   4      922.15      975.56     34.31 o 
  -2   7   4       62.50       69.82      5.86 o 
  -1   7   4      584.05      620.36     22.57 o 
   0   7   4      153.86      150.32      9.34 o 
   1   7   4      153.07      162.36      9.88 o 
   2   7   4        2.52        6.45      3.89 o 
  -6   8   4      261.10      282.98     14.09 o 
  -5   8   4       74.09       76.35      6.80 o 
  -4   8   4      526.77      542.96     20.49 o 
  -3   8   4       14.23       13.98      3.93 o 
  -2   8   4      704.24      761.12     26.70 o 
  -1   8   4       26.17       26.01      4.96 o 
   0   8   4      279.01      278.47     13.93 o 
  -1  -8   5       96.94       98.21      8.29 o 
   0  -8   5      595.03      620.83     24.20 o 
   1  -8   5       98.45      107.43      8.39 o 
   2  -8   5      154.09      149.79      9.84 o 
   3  -8   5       45.17       39.72      5.85 o 
   4  -8   5      118.44      126.71      9.04 o 
  -3  -7   5      200.05      189.24      7.62 o 
  -2  -7   5       40.94       45.47      6.58 o 
  -1  -7   5      521.07      490.24     19.94 o 
   0  -7   5      531.86      563.28     21.87 o 
   1  -7   5      321.49      339.29     15.24 o 
   2  -7   5      244.47      227.95     11.82 o 
   3  -7   5      518.89      538.33     20.71 o 
   4  -7   5       69.83       63.51      5.96 o 
   5  -7   5      212.69      210.33     11.39 o 
  -5  -6   5       74.10       73.98      6.73 o 
  -4  -6   5      189.82      186.24     10.12 o 
  -3  -6   5       41.87       40.51      8.12 o 
  -2  -6   5      500.75      478.67     12.68 o 
  -1  -6   5      404.12      412.98     15.19 o 
   0  -6   5      666.61      662.46     23.71 o 
   1  -6   5      375.64      420.53     17.08 o 
   2  -6   5      738.04      714.98     24.97 o 
   3  -6   5      134.55      123.48      7.79 o 
   4  -6   5      624.94      582.59     21.28 o 
   5  -6   5       30.54       35.15      5.20 o 
   6  -6   5      162.65      146.98     10.14 o 
  -6  -5   5      262.63      250.78     13.02 o 
  -5  -5   5       70.96       65.41      6.07 o 
  -4  -5   5      441.91      453.14     17.18 o 
  -3  -5   5       44.47       39.57      4.23 o 
  -2  -5   5      402.58      381.85     10.32 o 
  -1  -5   5      410.50      405.53     10.46 o 
   0  -5   5      324.39      337.59     13.97 o 
   1  -5   5      245.55      213.31     10.33 o 
   2  -5   5      815.55      783.90     25.96 o 
   3  -5   5      992.45      924.68     29.57 o 
   4  -5   5      255.71      263.24     11.71 o 
   5  -5   5      234.12      234.74     11.04 o 
   6  -5   5      177.02      176.19      6.96 o 
   7  -5   5       76.68       74.88      6.79 o 
  -6  -4   5        6.31        4.94      3.31 o 
  -5  -4   5      702.33      640.78     22.27 o 
  -4  -4   5        0.37       -2.44      1.88 o 
  -3  -4   5     1396.31     1382.18     39.74 o 
  -2  -4   5      341.85      333.22     11.88 o 
  -1  -4   5     1689.99     1765.21     39.83 o 
   0  -4   5       15.82       13.32      1.61 o 
   1  -4   5      833.81      836.73     26.71 o 
   2  -4   5       52.91       40.14      4.01 o 
   3  -4   5      384.13      365.81     13.79 o 
   4  -4   5      139.25      125.42      6.94 o 
   5  -4   5      545.85      548.29     14.06 o 
   6  -4   5       77.03       72.34      6.42 o 
   7  -4   5      285.16      291.04     14.36 o 
  -7  -3   5      206.50      226.86     11.73 o 
  -6  -3   5      128.36      114.97      7.48 o 
  -5  -3   5      235.51      228.56     10.36 o 
  -4  -3   5      300.56      275.46     11.21 o 
  -3  -3   5      448.60      416.12     14.35 o 
  -2  -3   5     1421.94     1468.81     40.76 o 
  -1  -3   5      147.44      150.59      6.21 o 
   0  -3   5      938.24      929.80     19.08 o 
   1  -3   5      157.61      159.49      7.00 o 
   2  -3   5      825.03      784.20     24.41 o 
   3  -3   5       13.46       16.07      2.73 o 
   4  -3   5      390.72      377.41     10.10 o 
   5  -3   5       17.92       17.72      2.43 o 
   6  -3   5      341.10      329.85     14.94 o 
   7  -3   5       29.05       23.09      4.98 o 
  -8  -2   5      163.31      163.34      9.93 o 
  -7  -2   5        0.77        1.74      2.85 o 
  -6  -2   5      970.42      927.03     29.42 o 
  -5  -2   5        4.41        2.85      2.18 o 
  -4  -2   5      679.91      699.13     22.06 o 
  -3  -2   5     1469.56     1477.88     41.44 o 
  -2  -2   5     2052.29     2034.63     55.02 o 
  -1  -2   5      335.00      336.57      6.54 o 
   1  -2   5      861.14      838.36     24.63 o 
   2  -2   5       17.17       21.89      1.47 o 
   3  -2   5      203.62      219.62      6.48 o 
   4  -2   5       30.64       31.03      2.40 o 
   5  -2   5      184.18      180.49      9.73 o 
   6  -2   5       63.59       59.10      5.89 o 
   7  -2   5      287.62      308.45     14.85 o 
  -8  -1   5       72.43       81.49      6.58 o 
  -7  -1   5      968.19      955.42     30.54 o 
  -6  -1   5       63.78       60.83      5.06 o 
  -5  -1   5      611.05      652.06     21.22 o 
  -4  -1   5     1196.45     1311.84     37.57 o 
  -3  -1   5      857.69      857.27     14.98 o 
  -2  -1   5       20.05       22.85      1.42 o 
  -1  -1   5     3300.95     3237.74     85.18 o 
   0  -1   5      516.89      485.72     14.75 o 
   1  -1   5     1857.28     1881.19     36.01 o 
   2  -1   5      911.37      946.59     15.93 o 
   3  -1   5      511.37      499.79      9.29 o 
   4  -1   5      150.33      152.15      8.29 o 
   5  -1   5       55.99       54.21      5.15 o 
   6  -1   5      137.90      142.07      8.98 o 
   7  -1   5       44.58       36.09      5.77 o 
  -8   0   5      154.36      154.21      8.87 o 
  -7   0   5      167.16      144.85      8.11 o 
  -6   0   5      582.06      566.87     19.36 o 
  -5   0   5      451.82      447.10     15.62 o 
  -4   0   5     2429.19     2553.94     41.01 o 
  -2   0   5     3220.58     3548.86     93.69 o 
  -1   0   5       94.09      119.94      5.48 o 
   0   0   5     3620.10     3759.24     71.16 o 
   1   0   5      121.29      128.45      3.21 o 
   2   0   5      833.88      840.76     14.21 o 
   3   0   5      223.51      223.58      6.60 o 
   4   0   5      873.67      903.76     19.98 o 
   5   0   5       81.39       72.74      5.99 o 
   6   0   5      429.25      452.81     18.46 o 
   7   0   5       58.77       64.29      6.48 o 
  -8   1   5      320.33      305.62     18.88 o 
  -7   1   5      122.38      113.91      5.16 o 
  -6   1   5      338.65      339.32     19.57 o 
  -5   1   5      791.73      801.38     15.57 o 
  -4   1   5     1139.57     1162.41     24.10 o 
  -3   1   5      487.52      483.82     11.25 o 
  -2   1   5      371.52      364.02      8.32 o 
  -1   1   5     2464.59     2482.66     47.57 o 
   0   1   5      146.64      161.56      4.77 o 
   1   1   5      891.27      928.20     19.83 o 
   2   1   5      584.50      582.00     13.44 o 
   3   1   5     1089.16     1057.54     22.76 o 
   4   1   5        6.23        0.13      1.46 o 
   5   1   5     1235.61     1196.82     26.46 o 
   6   1   5        9.04        7.44      3.61 o 
  -9   2   5      154.63      175.58      7.22 o 
  -8   2   5       15.85       15.61      2.74 o 
  -7   2   5      359.47      354.85     10.24 o 
  -6   2   5       79.48       67.90      2.57 o 
  -5   2   5     3093.82     3036.84     84.17 o 
  -4   2   5        4.66        5.78      1.44 o 
  -3   2   5     1994.62     2068.64     40.33 o 
  -2   2   5      353.56      330.53      7.43 o 
  -1   2   5     1215.63     1175.11     19.15 o 
   0   2   5       16.25       14.69      3.57 o 
   1   2   5      719.00      711.06     19.30 o 
   2   2   5       32.12       26.65      6.47 o 
   3   2   5      174.16      175.27      6.16 o 
   4   2   5      515.61      515.02     13.50 o 
   5   2   5      211.35      202.70      7.58 o 
   6   2   5      249.50      222.59      8.46 o 
  -9   3   5      180.67      190.62      7.58 o 
  -8   3   5      194.61      196.44      7.29 o 
  -7   3   5       14.98       18.01      1.86 o 
  -6   3   5     1168.35     1184.95     18.06 o 
  -5   3   5       24.80       17.77      2.26 o 
  -4   3   5      341.86      333.49      8.84 o 
  -3   3   5      101.95      104.92      4.00 o 
  -2   3   5      610.84      597.02     10.60 o 
  -1   3   5       33.31       34.67      1.90 o 
   0   3   5     2040.40     2026.72     40.14 o 
   1   3   5        0.49       -1.54      1.06 o 
   2   3   5      887.92      850.71     19.24 o 
   3   3   5        6.38        4.34      1.79 o 
   4   3   5      551.13      507.31     13.79 o 
   5   3   5       15.36       13.58      2.73 o 
  -8   4   5      282.09      289.68      9.25 o 
  -7   4   5       15.96       14.57      1.82 o 
  -6   4   5      861.14      887.07     22.29 o 
  -5   4   5      238.84      236.30      7.33 o 
  -4   4   5      391.59      391.95     10.13 o 
  -3   4   5      126.48      117.70      4.44 o 
  -2   4   5      217.63      217.92      6.35 o 
  -1   4   5      446.68      452.13     16.26 o 
   0   4   5       11.04       18.42      9.53 o 
   1   4   5      760.23      772.55     17.83 o 
   2   4   5        4.57        2.45      2.12 o 
   3   4   5      288.19      275.11      9.06 o 
   4   4   5      120.06      129.23      6.13 o 
  -8   5   5       41.47       48.27      6.57 o 
  -7   5   5      840.22      829.91     28.61 o 
  -6   5   5       61.49       59.59      3.68 o 
  -5   5   5      363.95      370.26     10.18 o 
  -4   5   5      146.61      144.99      5.36 o 
  -3   5   5      387.84      386.90     10.10 o 
  -2   5   5       20.49       21.97      3.47 o 
  -1   5   5      437.72      484.82     17.96 o 
   0   5   5      335.35      326.02     13.81 o 
   1   5   5      108.08      101.80      7.19 o 
   2   5   5       72.14       79.52      6.69 o 
   3   5   5      322.43      302.65     14.56 o 
   4   5   5       92.93       97.85      8.28 o 
  -7   6   5      151.07      161.23      9.88 o 
  -6   6   5      610.41      608.34     15.28 o 
  -5   6   5      103.69      108.83      4.95 o 
  -4   6   5      753.93      770.82     17.91 o 
  -3   6   5       45.41       40.57      3.00 o 
  -2   6   5      849.76      874.42     28.62 o 
  -1   6   5        7.51       10.98      3.49 o 
   0   6   5      340.75      347.04     15.10 o 
   1   6   5       26.06       27.04      5.02 o 
   2   6   5      191.72      193.15     11.18 o 
  -7   7   5      154.61      143.62      9.60 o 
  -6   7   5        3.76        2.37      2.76 o 
  -5   7   5      306.97      324.27      9.89 o 
  -4   7   5       85.22       85.19      4.57 o 
  -3   7   5      242.15      263.52     12.46 o 
  -2   7   5      122.36      129.06      8.43 o 
  -1   7   5      615.03      631.35     23.55 o 
   0   7   5       10.59       13.17      3.96 o 
   1   7   5      165.40      161.76     10.28 o 
  -4   8   5        3.50        6.54      3.29 o 
  -3   8   5      328.35      341.30     15.36 o 
  -2   8   5       54.47       58.35      6.04 o 
  -1   8   5       64.80       58.59      6.35 o 
  -1  -8   6       61.85       66.00      7.15 o 
   0  -8   6      189.17      210.20     12.48 o 
   1  -8   6      125.93      117.59      8.87 o 
   2  -8   6      132.02      127.06      9.15 o 
   3  -8   6       56.30       55.04      6.26 o 
  -3  -7   6      137.91      133.99      6.41 o 
  -2  -7   6      119.95      112.26      8.83 o 
  -1  -7   6      205.31      204.42     11.79 o 
   0  -7   6      139.58      143.08      9.51 o 
   1  -7   6      261.65      251.35     13.00 o 
   2  -7   6      138.34      137.79      9.08 o 
   3  -7   6      295.60      296.18     14.07 o 
   4  -7   6       74.19       62.29      6.28 o 
   5  -7   6      177.74      177.63     10.49 o 
  -4  -6   6        0.42        1.09      2.76 o 
  -3  -6   6      315.26      316.29     10.07 o 
  -2  -6   6        1.41        3.57      2.03 o 
  -1  -6   6      372.84      399.20     16.99 o 
   0  -6   6      248.25      248.84     12.39 o 
   1  -6   6      367.18      380.63     16.43 o 
   2  -6   6      445.68      421.15     17.23 o 
   3  -6   6      156.08      150.08      8.94 o 
   4  -6   6      169.61      150.77      9.06 o 
   5  -6   6      114.38      115.73      7.78 o 
   6  -6   6      189.96      184.59      7.58 o 
  -5  -5   6       92.29       96.69      7.29 o 
  -4  -5   6      522.44      513.56     18.85 o 
  -3  -5   6       24.86       25.82      3.97 o 
  -2  -5   6      434.81      429.99     15.21 o 
  -1  -5   6       12.20        9.95      1.92 o 
   0  -5   6      439.65      466.24     18.00 o 
   1  -5   6       16.52       15.90      3.68 o 
   2  -5   6     1226.19     1230.88     38.23 o 
   3  -5   6       66.57       67.19      5.53 o 
   4  -5   6      642.78      618.36     21.77 o 
   5  -5   6      223.66      207.92     13.50 o 
   6  -5   6      186.92      168.57     10.51 o 
  -6  -4   6      459.69      437.87     17.80 o 
  -5  -4   6       27.31       28.88      4.96 o 
  -4  -4   6      262.76      253.74     11.07 o 
  -3  -4   6      288.23      292.16     11.66 o 
  -2  -4   6      114.77      128.44      6.44 o 
  -1  -4   6      217.47      211.59      6.47 o 
   0  -4   6       98.97      109.42      4.03 o 
   1  -4   6      976.41     1014.47     31.87 o 
   2  -4   6        6.04        4.84      2.41 o 
   3  -4   6      890.51      855.21     27.25 o 
   4  -4   6       23.54       32.40      4.22 o 
   5  -4   6      852.52      838.71     21.03 o 
   6  -4   6       18.44       12.82      4.03 o 
  -7  -3   6      272.09      286.30     13.62 o 
  -6  -3   6       14.27       24.84      4.48 o 
  -5  -3   6      985.36      923.15     29.26 o 
  -4  -3   6      101.62      103.02      6.28 o 
  -3  -3   6      545.75      569.53     18.66 o 
  -2  -3   6      140.42      138.27      6.61 o 
  -1  -3   6     1159.27     1244.30     34.77 o 
   0  -3   6       82.60       69.94      3.02 o 
   1  -3   6     1274.94     1384.48     40.76 o 
   2  -3   6      127.64      115.20      6.32 o 
   3  -3   6      274.24      267.52     10.68 o 
   4  -3   6      656.22      642.02     15.54 o 
   5  -3   6      251.62      230.74     11.88 o 
   6  -3   6      180.21      189.40     11.07 o 
  -7  -2   6       87.05       74.62      6.34 o 
  -6  -2   6      222.41      225.67     10.79 o 
  -5  -2   6       47.31       48.14      4.43 o 
  -4  -2   6      488.70      510.52     17.52 o 
  -3  -2   6      436.11      442.68     15.16 o 
  -2  -2   6     1682.24     1661.68     27.26 o 
  -1  -2   6      114.82      113.04      3.23 o 
   0  -2   6     5115.03     5464.14    141.63 o 
   1  -2   6       29.83       28.07      1.88 o 
   2  -2   6      356.93      345.40     21.70 o 
   3  -2   6      178.00      188.21      6.87 o 
   4  -2   6      808.07      822.69     28.05 o 
   5  -2   6        1.95       -0.81      2.41 o 
   6  -2   6      336.09      365.29     16.44 o 
  -8  -1   6       97.89      102.42      7.53 o 
  -7  -1   6      220.51      241.03     11.53 o 
  -6  -1   6      258.71      260.96     11.55 o 
  -5  -1   6      246.79      243.21     10.53 o 
  -4  -1   6      163.34      162.53      7.83 o 
  -3  -1   6      633.27      628.31     11.81 o 
  -1  -1   6     1658.58     1692.45     46.38 o 
   0  -1   6     1371.49     1389.05     38.43 o 
   1  -1   6     1114.86     1101.29     18.46 o 
   2  -1   6     1218.24     1275.03     21.16 o 
   3  -1   6     1318.62     1309.93     28.71 o 
   4  -1   6      111.99      107.52      7.18 o 
   5  -1   6      584.03      601.87     22.51 o 
   6  -1   6        5.62       -0.88      2.73 o 
  -8   0   6       62.05       54.73      5.38 o 
  -7   0   6      208.05      206.91     10.28 o 
  -6   0   6        0.33       -2.25      1.84 o 
  -5   0   6      773.53      749.90     23.93 o 
  -4   0   6       12.14       14.45      1.80 o 
  -3   0   6      316.47      312.54     11.59 o 
  -2   0   6      762.83      812.30     24.41 o 
  -1   0   6     1398.85     1436.87     40.20 o 
   0   0   6     1155.27     1154.84     23.67 o 
   1   0   6      530.96      504.65      9.38 o 
   2   0   6     1400.44     1442.91     46.71 o 
   3   0   6      556.04      589.45     14.02 o 
   4   0   6      617.02      648.40     23.07 o 
   5   0   6       34.11       28.80      4.96 o 
   6   0   6      315.12      346.14     15.87 o 
  -8   1   6      344.36      345.61     14.63 o 
  -7   1   6        6.22        5.16      2.07 o 
  -6   1   6     1001.09      973.36     15.55 o 
  -5   1   6       60.70       52.54      2.38 o 
  -4   1   6     1421.52     1482.53     44.52 o 
  -3   1   6       27.84       21.55      3.18 o 
  -2   1   6      412.07      388.72      9.12 o 
  -1   1   6      231.96      271.83     14.03 o 
   0   1   6      660.91      687.75     33.94 o 
   1   1   6      180.07      189.22      5.84 o 
   2   1   6     1812.74     1852.87     37.36 o 
   3   1   6      542.22      537.03     13.33 o 
   4   1   6      327.31      318.75      9.46 o 
   5   1   6      106.86      108.94      7.68 o 
   6   1   6      125.90      129.55      9.12 o 
  -8   2   6       20.67       18.91      3.02 o 
  -7   2   6       24.67       27.48      3.14 o 
  -6   2   6      256.87      245.77      5.65 o 
  -5   2   6      188.23      188.65      6.46 o 
  -4   2   6       40.78       38.59      2.65 o 
  -3   2   6     1488.28     1517.72     30.68 o 
  -2   2   6      369.80      383.23      7.40 o 
  -1   2   6     1461.42     1479.89     42.64 o 
   0   2   6      327.45      312.01      8.21 o 
   1   2   6     2397.68     2356.53     46.61 o 
   2   2   6       14.08        9.04      1.95 o 
   3   2   6      518.53      498.25     12.94 o 
   4   2   6       35.85       34.56      4.93 o 
   5   2   6      345.57      370.33     11.37 o 
  -8   3   6       35.13       32.28      3.73 o 
  -7   3   6      545.96      532.13      9.91 o 
  -6   3   6       14.60       14.93      2.95 o 
  -5   3   6      911.57      880.43     19.76 o 
  -4   3   6       32.26       34.85      2.61 o 
  -3   3   6      380.73      376.15      9.67 o 
  -2   3   6      621.24      640.13     18.12 o 
  -1   3   6      377.73      358.39      9.05 o 
   0   3   6      421.25      424.83     11.10 o 
   1   3   6      292.17      289.45      8.43 o 
   2   3   6      600.44      590.91     30.79 o 
   3   3   6       32.35       29.75      3.15 o 
   4   3   6      113.98      120.57      5.70 o 
   5   3   6        5.29        4.11      2.35 o 
  -8   4   6       50.51       57.44      2.77 o 
  -7   4   6      113.54      108.51      3.68 o 
  -6   4   6      391.60      370.37     10.50 o 
  -5   4   6        1.35        0.88      2.03 o 
  -4   4   6      977.44      985.57     43.12 o 
  -3   4   6      494.27      517.38     12.53 o 
  -2   4   6     1249.79     1246.37     58.90 o 
  -1   4   6       22.92       19.09      5.21 o 
   0   4   6     2151.69     2280.97     45.77 o 
   1   4   6       40.40       41.72      3.03 o 
   2   4   6      146.59      141.51      5.92 o 
   3   4   6       61.34       61.36      6.27 o 
   4   4   6       91.95       94.92      5.36 o 
  -8   5   6      192.32      208.34      6.52 o 
  -7   5   6      229.42      249.84     11.33 o 
  -6   5   6       52.42       53.20      5.57 o 
  -5   5   6      466.84      484.43     12.65 o 
  -4   5   6      148.05      146.56      6.03 o 
  -3   5   6      338.74      343.05     12.61 o 
  -2   5   6      150.89      150.04      8.47 o 
  -1   5   6      719.03      722.23     24.80 o 
   0   5   6      158.38      165.21      9.58 o 
   1   5   6      674.01      696.47     25.02 o 
   2   5   6      108.39      110.99      8.18 o 
   3   5   6      150.46      151.58      9.96 o 
  -7   6   6       16.55       17.73      3.01 o 
  -6   6   6      169.79      187.99      9.16 o 
  -5   6   6      215.27      216.82      7.57 o 
  -4   6   6      378.21      385.12     10.81 o 
  -3   6   6      472.78      459.26     17.90 o 
  -2   6   6       65.27       60.41      5.65 o 
  -1   6   6      302.77      294.91     13.77 o 
   0   6   6      402.49      412.40     17.70 o 
   1   6   6       18.96       16.04      4.26 o 
   2   6   6      186.32      194.66     11.73 o 
  -6   7   6      158.69      157.21      6.62 o 
  -5   7   6       29.02       32.27      3.87 o 
  -4   7   6      297.77      304.23     13.90 o 
  -3   7   6       45.24       49.56      6.27 o 
  -2   7   6      120.77      108.47      7.99 o 
  -1   7   6      298.77      316.14     15.09 o 
   0   7   6       73.95       69.78      7.01 o 
  -2  -7   7      360.98      370.32     17.61 o 
  -1  -7   7      134.47      132.53      9.61 o 
   0  -7   7      288.74      282.08     14.52 o 
   1  -7   7       29.49       22.09      5.03 o 
   2  -7   7      243.62      249.69     13.14 o 
   3  -7   7       41.01       38.55      5.95 o 
   4  -7   7      261.63      244.06     12.85 o 
  -4  -6   7       71.07       72.84      6.60 o 
  -3  -6   7      107.08       97.33      5.27 o 
  -2  -6   7       51.63       45.67      6.37 o 
  -1  -6   7      627.26      628.09     23.94 o 
   0  -6   7      179.80      183.88     10.71 o 
   1  -6   7      378.29      391.75     17.10 o 
   2  -6   7       43.17       48.61      5.37 o 
   3  -6   7      603.83      623.32     23.04 o 
   4  -6   7        2.39        1.10      2.94 o 
   5  -6   7      127.17      117.68      8.18 o 
  -5  -5   7      270.34      265.24     12.80 o 
  -4  -5   7       29.78       34.40      4.98 o 
  -3  -5   7      112.24      110.09      6.93 o 
  -2  -5   7      636.27      629.04     15.45 o 
  -1  -5   7      185.13      180.98     10.14 o 
   0  -5   7      136.00      138.51      8.62 o 
   1  -5   7      319.72      326.56     14.42 o 
   2  -5   7      499.00      542.12     20.23 o 
   3  -5   7       35.67       38.33      5.21 o 
   4  -5   7      310.74      286.77     12.88 o 
   5  -5   7        9.59        8.16      4.00 o 
  -6  -4   7      333.90      344.05     15.38 o 
  -5  -4   7       48.58       64.56      5.73 o 
  -4  -4   7      440.96      407.97     15.62 o 
  -3  -4   7       39.65       39.31      3.96 o 
  -2  -4   7     1298.14     1330.97     38.26 o 
  -1  -4   7       12.97       14.75      2.17 o 
   0  -4   7     1170.35     1218.04     37.80 o 
   1  -4   7       72.66       66.25      5.60 o 
   2  -4   7      913.71      947.27     30.35 o 
   3  -4   7      181.50      175.15      8.91 o 
   4  -4   7       95.75       89.48      4.67 o 
   5  -4   7       52.40       44.37      6.25 o 
   6  -4   7       64.84       54.72      6.28 o 
  -6  -3   7      151.61      139.03      8.58 o 
  -5  -3   7      326.27      328.99     13.81 o 
  -4  -3   7      162.05      166.66      8.47 o 
  -3  -3   7     2388.69     2620.93     71.61 o 
  -2  -3   7       58.28       62.12      4.40 o 
  -1  -3   7     1158.22     1198.11     34.04 o 
   0  -3   7       21.49       23.36      1.77 o 
   1  -3   7     1061.22     1080.32     33.28 o 
   2  -3   7       52.85       56.40      4.67 o 
   3  -3   7      624.69      642.43     15.58 o 
   4  -3   7       48.63       46.46      5.23 o 
   5  -3   7      588.58      585.73     22.85 o 
   6  -3   7        0.30       -1.19      3.11 o 
  -7  -2   7      195.07      188.31     10.42 o 
  -6  -2   7       42.07       42.10      5.46 o 
  -5  -2   7      368.31      343.90     13.88 o 
  -4  -2   7       84.72       76.10      5.45 o 
  -3  -2   7     1844.10     1956.46     54.47 o 
  -2  -2   7      591.65      635.09     11.83 o 
  -1  -2   7      914.70      925.05     16.12 o 
   0  -2   7      889.15      840.50     17.93 o 
   1  -2   7      728.59      705.57     15.34 o 
   2  -2   7      458.84      462.36     33.06 o 
   3  -2   7        8.20       12.21      3.32 o 
   4  -2   7      491.62      470.75     18.76 o 
   5  -2   7        2.21       -0.35      2.86 o 
   6  -2   7      367.15      390.88     17.78 o 
  -7  -1   7       10.23        5.54      3.15 o 
  -6  -1   7      249.45      251.81     11.60 o 
  -5  -1   7        9.97        9.61      2.80 o 
  -4  -1   7     2115.68     2088.17     34.60 o 
  -3  -1   7       40.39       42.10      2.94 o 
  -2  -1   7      948.50      851.07     25.68 o 
  -1  -1   7      557.52      567.62     18.11 o 
   0  -1   7     1082.89     1105.58     31.75 o 
   1  -1   7      152.41      147.86      7.97 o 
   2  -1   7      554.11      557.00     13.24 o 
   3  -1   7      258.64      275.64     12.45 o 
   4  -1   7      154.51      145.69      9.00 o 
   5  -1   7      118.54      108.23      8.06 o 
   6  -1   7      201.28      205.69     12.01 o 
  -8   0   7       19.58       24.70      4.87 o 
  -7   0   7      344.12      346.44     14.64 o 
  -6   0   7       49.17       46.89      4.64 o 
  -5   0   7       57.13       53.31      2.85 o 
  -4   0   7      488.85      480.21     10.05 o 
  -3   0   7      420.85      426.96     15.12 o 
  -2   0   7       34.80       30.12      3.15 o 
  -1   0   7     1352.83     1343.53     27.40 o 
   0   0   7      306.54      312.49      8.38 o 
   1   0   7     1363.77     1340.81     27.73 o 
   2   0   7        3.46        2.64      1.51 o 
   3   0   7      541.01      534.06     13.35 o 
   4   0   7       14.34       10.96      3.50 o 
   5   0   7      171.24      184.61     10.72 o 
  -8   1   7      163.17      154.57      9.17 o 
  -7   1   7       79.42       75.88      6.05 o 
  -6   1   7      162.75      167.84      6.02 o 
  -5   1   7     1543.64     1619.36     27.78 o 
  -4   1   7      206.44      209.68      9.55 o 
  -3   1   7        0.87        0.98      1.72 o 
  -2   1   7     1140.39     1162.56     30.77 o 
  -1   1   7       11.33        8.82      1.49 o 
   0   1   7      232.23      237.96      6.93 o 
   1   1   7       52.19       53.80      3.13 o 
   2   1   7      785.54      782.44     17.96 o 
   3   1   7        3.53        1.87      2.20 o 
   4   1   7      327.77      327.01      9.97 o 
   5   1   7       90.98       72.04      6.53 o 
  -8   2   7      236.37      248.74     12.55 o 
  -7   2   7       63.54       64.18      2.90 o 
  -6   2   7      476.53      501.07      9.42 o 
  -5   2   7      207.10      215.54      7.27 o 
  -4   2   7      766.97      767.46     17.58 o 
  -3   2   7      428.75      442.57     16.01 o 
  -2   2   7      340.06      323.66     12.62 o 
  -1   2   7      205.52      213.12      6.32 o 
   0   2   7      787.27      761.68     17.12 o 
   1   2   7       15.54       16.67      2.43 o 
   2   2   7       97.52       99.37      7.89 o 
   3   2   7      215.34      214.34      7.50 o 
   4   2   7       11.82       10.72      2.52 o 
   5   2   7      226.32      225.30     12.27 o 
  -8   3   7       17.67       22.90      4.95 o 
  -7   3   7      405.27      426.36      9.20 o 
  -6   3   7      210.66      202.71      7.28 o 
  -5   3   7     1371.30     1372.48     29.24 o 
  -4   3   7       14.18       17.17      3.51 o 
  -3   3   7     1205.30     1180.54     24.97 o 
  -2   3   7      145.17      137.10      6.31 o 
  -1   3   7      579.06      577.08     20.14 o 
   0   3   7        6.33        3.50      2.08 o 
   1   3   7      772.95      776.00     18.13 o 
   2   3   7        4.09        3.47      1.76 o 
   3   3   7      110.39      115.22      7.13 o 
   4   3   7      155.89      138.21      6.89 o 
  -8   4   7       70.96       68.08      3.22 o 
  -7   4   7       36.88       30.12      5.16 o 
  -6   4   7      468.10      467.26     12.73 o 
  -5   4   7       60.43       60.86      3.72 o 
  -4   4   7      375.61      376.00     10.37 o 
  -3   4   7      525.31      511.39     21.25 o 
  -2   4   7      480.96      489.29     18.20 o 
   0   4   7      481.65      481.20     18.12 o 
   1   4   7        3.28        0.24      2.13 o 
   2   4   7      259.97      245.86      8.55 o 
   3   4   7       16.08       19.46      4.55 o 
  -7   5   7      190.03      168.16     10.27 o 
  -6   5   7      290.04      270.16      8.91 o 
  -5   5   7       21.21       19.66      5.20 o 
  -4   5   7      476.38      458.08     12.18 o 
  -3   5   7       38.43       57.93      5.32 o 
  -2   5   7      128.99      127.34      8.26 o 
  -1   5   7      339.01      352.83     15.35 o 
   0   5   7       95.96       89.36      7.15 o 
   1   5   7      226.23      226.76      8.21 o 
   2   5   7       87.53       86.57      7.12 o 
  -7   6   7      178.94      170.72     13.35 o 
  -6   6   7       10.80        9.42      2.44 o 
  -5   6   7      201.52      203.62      7.47 o 
  -4   6   7       25.71       24.15      4.70 o 
  -3   6   7      224.36      216.85     11.39 o 
  -2   6   7      138.48      127.90      8.56 o 
  -1   6   7       82.08       82.37      7.14 o 
   0   6   7       62.49       62.71      6.41 o 
   1   6   7      128.77      135.27      9.84 o 
  -5   7   7       29.70       25.59      4.74 o 
  -4   7   7      166.28      164.84      9.92 o 
  -3   7   7        6.62        7.06      3.53 o 
  -2   7   7      196.88      199.38     11.60 o 
  -1   7   7        2.14        2.42      3.51 o 
  -1  -7   8       26.69       30.55      6.02 o 
   0  -7   8      139.47      145.66     10.31 o 
   1  -7   8       31.19       33.62      6.03 o 
   2  -7   8       48.63       58.10      7.24 o 
  -3  -6   8       40.29       52.61      7.17 o 
  -2  -6   8      218.78      227.95     12.89 o 
  -1  -6   8       63.51       61.03      6.53 o 
   0  -6   8      231.23      234.46     12.76 o 
   1  -6   8       54.71       55.57      6.17 o 
   2  -6   8      204.57      209.43     11.64 o 
   3  -6   8       39.19       45.57      6.11 o 
   4  -6   8       42.62       49.07      6.43 o 
  -4  -5   8       32.52       40.04      5.47 o 
  -3  -5   8      434.14      410.93     15.66 o 
  -2  -5   8        0.80        1.12      2.74 o 
  -1  -5   8      967.62      909.02     31.26 o 
   0  -5   8       38.34       41.92      6.13 o 
   1  -5   8      362.05      383.71     16.56 o 
   2  -5   8       95.67       92.10      7.06 o 
   3  -5   8      124.94      118.54      8.06 o 
   4  -5   8       83.94       78.42      6.45 o 
  -5  -4   8       98.70      102.46      7.30 o 
  -4  -4   8      159.62      166.95      8.93 o 
  -3  -4   8       82.29      101.92      6.51 o 
  -2  -4   8      275.31      290.60     11.54 o 
  -1  -4   8       37.20       39.54      5.30 o 
   0  -4   8      749.93      798.58     27.28 o 
   1  -4   8      255.65      298.51     13.36 o 
   2  -4   8      723.74      696.72     24.11 o 
   3  -4   8       15.81       21.36      4.00 o 
   4  -4   8      916.31      853.92     30.58 o 
   5  -4   8        0.69       -3.97      2.65 o 
  -5  -3   8       51.02       50.68      5.19 o 
  -4  -3   8      502.22      526.16     18.80 o 
  -3  -3   8        0.84        0.79      2.15 o 
  -2  -3   8      991.77     1055.82     31.41 o 
  -1  -3   8       41.30       43.91      3.85 o 
   0  -3   8      286.61      286.45     12.48 o 
   1  -3   8      398.44      425.54     16.28 o 
   2  -3   8      124.04      130.29      7.46 o 
   3  -3   8      697.89      697.06     25.38 o 
   4  -3   8      182.03      178.58     10.70 o 
   5  -3   8      446.68      428.75     18.83 o 
  -7  -2   8      441.57      469.21     18.97 o 
  -6  -2   8        4.92        1.68      2.77 o 
  -5  -2   8      137.34      140.65      8.23 o 
  -4  -2   8      195.31      190.76      9.31 o 
  -3  -2   8      322.67      321.36      7.48 o 
  -2  -2   8       13.49       13.79      3.37 o 
   0  -2   8       66.43       70.01      3.39 o 
   1  -2   8      691.25      732.84     23.85 o 
   2  -2   8        4.16        0.91      2.56 o 
   3  -2   8     1456.95     1491.92     46.89 o 
   4  -2   8       43.48       39.21      5.82 o 
   5  -2   8      237.07      226.32     12.64 o 
  -7  -1   8       65.14       75.55      6.53 o 
  -6  -1   8       91.87       99.56      6.98 o 
  -5  -1   8      264.35      237.51     11.00 o 
  -4  -1   8        3.29        4.15      1.63 o 
  -3  -1   8      361.83      357.81      8.13 o 
  -2  -1   8      711.88      718.96     22.80 o 
  -1  -1   8        7.70        5.87      2.10 o 
   0  -1   8      547.42      563.06     18.37 o 
   1  -1   8       25.38       17.42      2.38 o 
   2  -1   8      429.18      430.41     16.98 o 
   3  -1   8       50.77       55.08      5.42 o 
   4  -1   8      588.58      609.45     23.26 o 
   5  -1   8       33.31       32.57      5.56 o 
  -7   0   8       80.08       70.45      6.11 o 
  -6   0   8       66.06       68.00      5.83 o 
  -5   0   8      107.34      112.98      4.18 o 
  -4   0   8       72.39       71.75      4.84 o 
  -3   0   8       72.00       74.14      5.31 o 
  -2   0   8       81.28       78.29      5.29 o 
  -1   0   8      876.12      894.76     19.52 o 
   0   0   8      392.17      388.33     10.99 o 
   1   0   8        8.20        6.65      2.82 o 
   2   0   8     1069.22     1073.46     23.60 o 
   3   0   8      173.30      156.88      9.12 o 
   4   0   8        0.27       -2.84      2.28 o 
   5   0   8      188.68      188.64     11.30 o 
  -8   1   8       59.02       68.67      6.42 o 
  -7   1   8      295.90      284.40     13.09 o 
  -6   1   8       48.39       45.54      2.86 o 
  -5   1   8      427.57      427.32      9.69 o 
  -4   1   8       72.07       71.15      5.45 o 
  -3   1   8      388.03      376.10     14.45 o 
  -2   1   8      285.24      314.38     12.63 o 
  -1   1   8      221.95      215.56      7.49 o 
   0   1   8       68.36       70.97      8.13 o 
   1   1   8      555.09      543.82     13.51 o 
   2   1   8      238.20      235.89      8.41 o 
   3   1   8      121.00      118.22      5.39 o 
   4   1   8      254.07      260.76     12.96 o 
  -8   2   8      191.86      184.78     10.34 o 
  -7   2   8        6.42        5.63      1.84 o 
  -6   2   8      796.80      792.66     15.74 o 
  -5   2   8        4.60        0.51      2.07 o 
  -4   2   8      557.01      551.33     19.60 o 
  -3   2   8       89.99       81.95      5.90 o 
  -2   2   8      894.20      846.76     27.02 o 
  -1   2   8       72.29       70.40      5.40 o 
   0   2   8      490.13      491.77     12.43 o 
   1   2   8      416.26      440.20     11.73 o 
   2   2   8      487.28      499.62     13.25 o 
   3   2   8       28.52       33.03      3.59 o 
   4   2   8      139.78      139.51      9.05 o 
  -7   3   8       81.56       81.95      5.85 o 
  -6   3   8      146.30      144.37      6.23 o 
  -5   3   8      234.48      250.19      8.32 o 
  -4   3   8      412.10      425.90     33.31 o 
  -3   3   8      495.02      454.69     17.04 o 
  -2   3   8      165.88      149.96      8.37 o 
  -1   3   8      541.06      523.79     19.29 o 
   0   3   8        9.33        9.87      2.79 o 
   1   3   8      908.26      931.27     21.45 o 
   2   3   8       16.34       13.83      2.62 o 
   3   3   8      364.42      399.34     12.10 o 
  -7   4   8      238.75      228.46      8.44 o 
  -6   4   8        9.85        3.53      4.31 o 
  -5   4   8      208.76      197.81      7.28 o 
  -4   4   8       38.72       41.24      3.44 o 
  -3   4   8      675.42      670.56     23.45 o 
  -2   4   8      113.90      120.29      7.82 o 
  -1   4   8      236.75      243.53     12.05 o 
   0   4   8      641.92      659.17     24.01 o 
   1   4   8      195.65      201.02      7.49 o 
   2   4   8       53.14       52.59      4.21 o 
  -7   5   8        2.34        4.08      2.24 o 
  -6   5   8      142.89      141.49      6.27 o 
  -5   5   8       41.05       38.70      3.80 o 
  -4   5   8      266.51      258.77     12.40 o 
  -3   5   8       16.20       17.73      4.01 o 
  -2   5   8      323.48      314.15     14.46 o 
  -1   5   8       14.90       25.13      4.79 o 
   0   5   8      451.74      467.11     19.55 o 
   1   5   8       19.60       14.31      4.76 o 
  -6   6   8        0.26        0.93      1.98 o 
  -5   6   8      100.84      109.44      7.86 o 
  -4   6   8       63.36       58.96      5.82 o 
  -3   6   8       99.26      108.77      8.07 o 
  -2   6   8        6.05        9.41      3.87 o 
  -1   6   8      402.71      403.83     18.09 o 
  -2  -6   9      237.71      236.79     13.70 o 
  -1  -6   9      187.82      200.95     12.32 o 
   0  -6   9      172.03      184.37     11.55 o 
   1  -6   9       71.78       95.15      8.30 o 
   2  -6   9      252.35      269.68     13.92 o 
  -4  -5   9       32.28       43.63      5.87 o 
  -2  -5   9      682.32      745.50     28.05 o 
  -1  -5   9      129.13      115.40      8.67 o 
   0  -5   9      278.52      268.57     13.80 o 
   1  -5   9      517.83      529.33     21.19 o 
   2  -5   9       75.50       67.36      6.47 o 
   3  -5   9      230.11      222.97     11.57 o 
  -5  -4   9      205.67      227.37     11.56 o 
  -4  -4   9       58.93       60.77      5.71 o 
  -3  -4   9      136.69      148.92      8.16 o 
  -1  -4   9      361.54      357.21     16.04 o 
   0  -4   9      194.34      201.46     10.99 o 
   1  -4   9      444.21      465.60     18.67 o 
   2  -4   9      426.95      465.03     18.20 o 
   3  -4   9      246.23      218.94     12.19 o 
   4  -4   9       24.44       26.67      5.40 o 
  -5  -3   9        0.24       -3.33      2.22 o 
  -4  -3   9      214.34      220.52     10.78 o 
  -3  -3   9      319.87      327.91     13.32 o 
  -2  -3   9      388.94      410.53     15.08 o 
   0  -3   9     1248.66     1337.22     41.44 o 
   1  -3   9       84.06       89.98      6.71 o 
   2  -3   9      333.02      301.00     14.01 o 
   3  -3   9       25.48       20.96      4.62 o 
   4  -3   9      390.77      400.06     18.13 o 
  -6  -2   9      152.27      130.06      8.57 o 
  -5  -2   9      124.39      125.44      7.93 o 
  -4  -2   9      166.07      165.06      8.92 o 
  -3  -2   9      440.49      454.55      9.87 o 
  -2  -2   9        0.67       -0.84      1.35 o 
   0  -2   9       35.63       36.63      4.79 o 
   1  -2   9      318.04      305.03     13.46 o 
   2  -2   9      239.56      225.03     11.56 o 
   3  -2   9      105.75      100.73      7.73 o 
   4  -2   9       32.23       34.63      5.75 o 
  -7  -1   9      131.08      122.93      8.57 o 
  -6  -1   9        0.52       -1.45      2.44 o 
  -5  -1   9      422.80      423.62     16.68 o 
  -4  -1   9      349.85      358.36      8.58 o 
  -3  -1   9      475.10      483.83     10.43 o 
  -2  -1   9       91.86       94.05      6.02 o 
  -1  -1   9      656.75      600.83     20.09 o 
   0  -1   9       93.47       93.19      6.90 o 
   1  -1   9      112.92      102.99      6.90 o 
   2  -1   9        8.17        7.33      2.87 o 
   3  -1   9       67.75       72.23      6.53 o 
   4  -1   9      122.93      129.02      9.04 o 
  -7   0   9       44.74       37.18      5.60 o 
  -6   0   9      295.93      311.92     13.89 o 
  -5   0   9       85.82       87.71      3.91 o 
  -4   0   9      742.18      785.10     15.39 o 
  -3   0   9       46.41       45.77      4.67 o 
  -2   0   9      592.52      583.22     20.12 o 
  -1   0   9      218.84      208.67      6.78 o 
   0   0   9      494.69      473.54     12.11 o 
   1   0   9      152.22      142.89      5.59 o 
   2   0   9       71.82       67.78      5.77 o 
   3   0   9       51.19       37.61      5.39 o 
   4   0   9       66.67       68.22      6.55 o 
  -7   1   9       88.96       98.83      7.40 o 
  -6   1   9      112.17      108.81      4.51 o 
  -4   1   9      172.75      152.54      8.58 o 
  -3   1   9      399.41      397.70     15.55 o 
  -2   1   9      476.45      422.16     16.13 o 
  -1   1   9      729.24      715.68     23.71 o 
   0   1   9       36.46       35.48      2.80 o 
   1   1   9      459.17      458.91     12.27 o 
   2   1   9       10.78        8.68      2.78 o 
   3   1   9      170.12      168.67      9.95 o 
  -7   2   9      148.38      144.22      5.40 o 
  -6   2   9      162.79      176.43      5.88 o 
  -5   2   9      331.51      299.16     13.39 o 
  -4   2   9      158.29      164.76      9.13 o 
  -3   2   9       99.37       94.42      6.63 o 
  -2   2   9      459.14      413.92     16.06 o 
  -1   2   9      130.38      126.78      7.81 o 
   0   2   9      659.50      673.63     16.30 o 
   1   2   9       23.99       27.61      3.17 o 
   2   2   9      341.15      337.92     10.38 o 
   3   2   9       49.48       49.32      4.10 o 
  -7   3   9        0.28       -1.45      1.68 o 
  -6   3   9      652.36      622.91     22.78 o 
  -5   3   9       22.60       18.84      4.18 o 
  -4   3   9      263.03      269.84     12.58 o 
  -3   3   9      290.55      263.26     12.22 o 
  -2   3   9      357.54      339.20     14.55 o 
  -1   3   9        7.62        7.14      2.95 o 
   0   3   9      263.52      252.19     12.46 o 
   1   3   9       41.71       40.51      6.39 o 
   2   3   9       87.30      100.79      5.33 o 
  -6   4   9        0.21       -1.61      1.75 o 
  -5   4   9      266.51      275.85      9.23 o 
  -4   4   9        9.65        3.79      2.74 o 
  -3   4   9      290.53      285.38     13.33 o 
  -2   4   9        0.74       -3.31      2.21 o 
  -1   4   9      541.24      498.08     19.92 o 
   0   4   9        2.71        3.93      2.95 o 
   1   4   9      153.16      150.48     10.03 o 
  -6   5   9      102.15       98.54      7.58 o 
  -5   5   9       50.87       59.53      6.01 o 
  -4   5   9      143.42      137.48      8.89 o 
  -3   5   9       93.54       87.72      7.19 o 
  -2   5   9      141.04      149.30      9.66 o 
  -1   5   9        0.53       -0.77      2.87 o 
   0   5   9      110.98      106.05      8.56 o 
  -2  -5  10       87.63       96.38      8.62 o 
  -1  -5  10      165.18      160.53     10.82 o 
   0  -5  10      238.68      236.82     13.26 o 
   1  -5  10       33.94       42.26      6.72 o 
  -4  -4  10        0.94       -2.25      2.77 o 
  -1  -4  10      323.02      346.34     16.37 o 
   0  -4  10        3.81        6.20      3.63 o 
   1  -4  10      297.30      321.12     15.06 o 
  -5  -3  10       70.02       67.14      6.39 o 
  -4  -3  10       53.30       48.75      5.16 o 
  -3  -3  10       13.02       15.00      3.50 o 
  -1  -3  10       57.87       67.48      6.62 o 
   0  -3  10      205.53      239.58     12.25 o 
   2  -3  10      219.74      195.68     11.19 o 
   3  -3  10       39.94       46.72      6.54 o 
  -5  -2  10       11.32       13.38      3.87 o 
  -4  -2  10      439.80      446.96     17.40 o 
  -3  -2  10        0.28        1.13      1.62 o 
  -2  -2  10      250.80      275.00     13.66 o 
   1  -2  10       28.23       33.41      5.00 o 
   2  -2  10       87.26      104.09      7.79 o 
   3  -2  10      412.41      399.83     17.80 o 
  -6  -1  10       38.32       34.27      5.71 o 
  -5  -1  10      179.13      202.74     10.84 o 
  -4  -1  10       56.27       58.67      3.37 o 
  -3  -1  10      434.49      446.35     18.04 o 
  -2  -1  10       62.84       57.26      4.99 o 
  -1  -1  10      410.20      416.90     11.22 o 
   0  -1  10        5.62        4.88      2.94 o 
   1  -1  10      325.81      310.93     14.05 o 
   2  -1  10       19.03       23.52      4.59 o 
   3  -1  10      302.29      311.12     15.05 o 
  -6   0  10       77.22       76.81      4.09 o 
  -5   0  10      250.39      255.20     16.84 o 
  -3   0  10       86.03       84.49      6.37 o 
  -2   0  10      411.93      404.58     15.87 o 
  -1   0  10      130.73      132.53      7.93 o 
   0   0  10      162.09      159.86      6.11 o 
   1   0  10       59.75       54.09      5.42 o 
   2   0  10      596.60      579.06     22.02 o 
   3   0  10       28.39       44.34      6.24 o 
  -6   1  10      147.25      147.85     12.21 o 
  -4   1  10      101.46       96.35      6.98 o 
  -3   1  10      424.01      378.11     15.56 o 
  -2   1  10      142.19      152.76      8.88 o 
  -1   1  10      241.80      240.54     11.36 o 
   0   1  10      291.43      260.03     12.11 o 
   1   1  10      212.24      208.56      7.50 o 
   2   1  10      141.29      134.43      8.64 o 
  -6   2  10       11.14       12.25      2.40 o 
  -5   2  10      334.75      314.55     14.29 o 
  -4   2  10        0.37       -2.25      2.41 o 
  -3   2  10      167.32      181.10     10.00 o 
  -2   2  10       42.28       37.53      5.24 o 
  -1   2  10      200.33      193.35     10.38 o 
   0   2  10       39.04       34.11      5.15 o 
   1   2  10      493.20      493.78     13.57 o 
   2   2  10      178.43      188.08      7.52 o 
  -6   3  10      175.06      184.92     10.72 o 
  -5   3  10        7.22        2.83      2.81 o 
  -4   3  10      294.09      266.10     12.94 o 
  -3   3  10       10.36        7.94      3.17 o 
  -2   3  10      280.22      292.73     13.68 o 
  -1   3  10       14.70        9.99      3.58 o 
   0   3  10      569.74      589.24     22.59 o 
   1   3  10       10.45        6.95      3.63 o 
  -5   4  10       11.34       14.75      4.28 o 
  -4   4  10      170.26      145.34      9.37 o 
  -3   4  10       20.22       15.26      4.01 o 
  -2   4  10        4.59        4.49      3.30 o 
  -1   4  10      200.61      203.72     11.69 o 
  -1  -4  11       61.30       70.65      7.62 o 
   0  -4  11      120.78      124.48      9.39 o 
  -1  -3  11      246.41      290.16     14.90 o 
   1  -3  11      183.38      169.13     10.49 o 
  -4  -2  11      411.95      459.33     18.32 o 
  -3  -2  11       14.58       14.05      2.37 o 
  -2  -2  11      440.12      509.98     11.32 o 
   0  -2  11      455.06      417.00     17.37 o 
   1  -2  11       27.43       33.49      5.56 o 
  -5  -1  11       59.77       69.74      3.91 o 
  -4  -1  11      267.63      275.84     17.42 o 
  -3  -1  11      169.36      197.18      6.39 o 
  -2  -1  11       43.32       47.35      4.98 o 
  -1  -1  11      606.13      576.19     20.50 o 
   0  -1  11      147.57      136.58      8.60 o 
   1  -1  11      157.15      148.14      9.26 o 
  -5   0  11      658.07      748.16     15.87 o 
  -4   0  11       16.06       17.25      2.87 o 
  -3   0  11      283.72      276.38     12.92 o 
  -2   0  11      128.72      119.42      7.95 o 
  -1   0  11      347.03      332.01     14.29 o 
   1   0  11      207.91      185.42     10.33 o 
  -4   1  11      171.45      180.07     10.24 o 
  -3   1  11       23.46       29.63      5.16 o 
  -2   1  11      520.64      494.84     19.26 o 
  -1   1  11       30.75       25.70      4.91 o 
   0   1  11      372.99      347.38     14.99 o 
  -5   2  11       76.73       67.64      6.48 o 
  -4   2  11       27.89       25.73      4.96 o 
  -3   2  11      148.91      147.44      9.32 o 
  -2   2  11       47.58       37.53      6.07 o 
  -1   2  11      199.04      195.85     10.79 o 
   0   2  11        2.43        6.99      3.88 o 
  -4   3  11       22.79       26.24      4.99 o 
  -3   3  11      208.61      196.83     11.31 o 
  -2   3  11       35.22       33.90      5.54 o 
  -2   0  12        7.98        0.61      2.84 o 
                                                 
